# Supplementary material for: Analysis of risk factors related to extremely and very preterm birth: a retrospective study
Source: BMC Pregnancy Childbirth. 2022 Nov 5;22:818. doi: 10.1186/s12884-022-05119-7 (PMC9636775; doi:10.1186/s12884-022-05119-7)
Supplement: Supplementary file 1 — Supplementary Material 1 [file 12884_2022_5119_MOESM1_ESM.xlsx]

## Sheet: SQL Results
分组	Age≥35或≤18	Age(y)	Days in hospital>3	Abortion≥3	Primipara	Blood type	Type O blood type	height	weight	BMI≥25	BMI	PROM	Multiple pregnancy	Placental factors	Abnormal fetal position	Fetal distress	Cervical incompetency	GDM	Assisted reproduction	Amniotic fluid anomaly	Abnormal vasa umbilicalis	Chorioamnionitis	Scar uterus	HDCP
0	0	32	0	0	1	A	0	155	71	1	29.5525	1	0	0	0	0	0	1	0	0	0	0	0	0
0	0	30	0	0	0	A	0	158	58	0	23.2335	1	0	0	0	0	0	0	0	0	0	1	1	0
0	0	28	0	0	0	AB	0	160	62	0	24.2188	0	0	1	0	0	0	0	0	0	0	0	1	0
0	0	26	0	0	1	A	0	167	68	0	24.3824	0	0	1	0	0	0	1	0	0	0	0	0	0
0	1	36	0	0	0	A	0	158	59	0	23.634	1	0	0	0	0	0	0	0	0	0	0	0	0
0	0	29	0	0	1	B	0	154	56	0	23.6128	1	0	0	1	0	0	0	0	0	0	0	0	0
0	1	41	1	0	0	A	0	160	75	1	29.2969	0	0	0	0	1	0	0	1	0	0	0	1	1
0	0	31	0	0	1	O	1	158	78	1	31.245	0	0	0	0	1	0	0	0	0	0	0	0	1
0	0	28	0	0	1	A	0	162	62	0	23.6244	1	0	0	1	0	0	0	0	1	0	0	0	0
0	0	25	0	0	1	AB	0	160	60	0	23.4375	0	1	0	0	0	0	0	1	0	0	0	0	0
0	0	30	0	0	0	AB	0	165	62	0	22.7732	0	0	0	0	0	0	0	0	0	0	0	0	0
0	0	28	0	0	1	B	0	156	70	1	28.764	1	0	0	0	0	0	1	0	0	0	0	0	0
0	1	38	0	0	0	B	0	159	57	0	22.5466	1	0	1	0	0	0	0	0	0	0	0	0	0
0	0	31	0	0	0	A	0	160	62	0	24.2188	0	0	0	0	0	0	1	0	0	0	0	0	0
0	0	29	0	0	1	B	0	162	63	0	24.0055	0	1	1	0	0	1	0	1	0	0	1	0	1
0	0	23	0	0	1	B	0	168	67	0	23.7387	1	1	0	0	0	0	0	0	0	0	0	0	0
0	1	35	0	0	0	O	1	165	63	0	23.1405	1	0	0	0	0	0	0	0	0	0	1	1	0
0	0	28	0	0	1	A	0	155	60	0	24.974	0	0	1	1	0	0	0	0	0	0	0	0	0
0	0	29	0	0	1	O	1	158	57	0	22.8329	1	0	0	0	0	0	0	0	0	0	1	0	0
0	1	35	0	0	0	B	0	162	65	0	24.7676	1	0	0	1	0	0	1	0	0	0	0	1	0
0	0	22	0	0	0	O	1	160	57	0	22.2656	0	0	0	0	0	0	0	0	0	0	0	0	0
0	0	27	0	1	0	A	0	153	54	0	23.0681	0	0	0	0	0	0	1	0	0	0	0	0	0
0	1	35	0	0	0	A	0	146	50	0	23.4566	1	0	1	0	0	0	0	0	1	0	0	1	0
0	0	29	0	0	1	B	0	164	70	1	26.0262	0	0	0	0	0	0	0	0	0	0	1	0	0
0	0	25	0	0	0	A	0	167	65	0	23.3067	0	0	0	0	0	0	0	0	0	0	0	1	0
0	1	37	0	1	1	A	0	160	56	0	21.875	0	0	1	0	1	0	0	0	1	0	1	0	0
0	1	38	0	1	0	B	0	162	81	1	30.8642	0	0	0	0	0	0	0	0	0	0	0	1	1
0	1	42	0	0	0	O	1	162	60	0	22.8624	0	0	0	0	0	0	0	0	0	0	0	0	1
0	1	35	0	0	0	A	0	152	54	0	23.3726	1	0	0	0	0	0	1	0	0	0	0	1	0
0	0	29	0	0	1	B	0	158	56	0	22.4323	1	0	0	0	0	0	0	0	1	0	0	0	1
0	1	35	0	0	1	A	0	169	68	0	23.8087	1	0	0	0	0	0	0	0	0	0	0	0	0
0	0	28	0	0	0	O	1	157	58	0	23.5304	1	1	0	0	0	0	0	1	0	0	0	0	0
0	1	39	0	0	0	A	0	164	75	1	27.8852	0	0	0	0	0	0	0	0	0	0	0	0	1
0	0	25	0	0	1	A	0	160	55	0	21.4844	1	0	0	0	0	0	0	0	0	0	0	0	0
0	0	34	0	0	0	AB	0	160	62	0	24.2188	0	0	0	1	0	0	0	0	1	0	0	0	0
0	0	30	0	0	0	A	0	162	75	1	28.578	0	0	0	0	0	0	0	0	0	0	0	1	0
0	0	34	0	0	0	O	1	159	70	1	27.6888	0	0	0	0	0	0	1	0	1	0	0	1	0
0	0	33	0	0	0	O	1	168	67	0	23.7387	0	0	0	1	1	0	0	0	1	0	1	1	1
0	0	34	0	0	1	B	0	163	65	0	24.4646	0	0	0	0	0	0	0	0	0	1	0	0	0
0	0	33	0	0	1	O	1	158	57	0	22.8329	1	0	0	0	1	0	0	0	0	0	1	0	0
0	0	33	0	1	0	A	0	174	70	0	23.1206	1	0	1	0	0	0	0	0	1	0	0	0	0
0	0	27	0	0	0	O	1	160	54	0	21.0938	0	0	0	0	0	0	0	0	1	0	1	1	0
0	1	39	1	0	0	B	0	167	99	1	35.4979	0	0	0	1	0	0	1	0	0	0	0	0	1
0	0	26	0	0	1	A	0	160	80	1	31.25	0	1	0	0	0	0	0	1	0	0	0	0	1
0	0	31	0	1	0	A	0	156	56	0	23.0112	0	0	0	1	0	0	0	0	1	0	0	1	0
0	0	27	0	0	0	O	1	155	54	0	22.4766	0	0	0	0	0	0	0	0	0	0	0	0	0
0	0	27	0	0	1	O	1	152	53	0	22.9398	1	0	0	0	0	0	0	1	0	0	1	0	0
0	0	26	0	0	0	A	0	164	65	0	24.1672	0	0	0	0	1	0	0	0	1	0	0	0	0
0	1	18	0	0	1	B	0	162	55	0	20.9572	0	0	0	0	1	0	0	0	0	1	0	0	0
0	1	38	0	0	0	O	1	165	76	1	27.9155	1	0	0	0	0	0	0	0	0	0	0	0	0
0	0	30	0	0	1	A	0	162	63	0	24.0055	1	0	0	0	0	0	0	0	1	0	0	0	0
0	0	32	0	0	1	O	1	160	60	0	23.4375	1	0	0	0	1	0	0	0	0	0	0	0	0
0	0	20	0	0	1	B	0	160	75	1	29.2969	0	0	0	0	0	0	1	0	1	0	0	0	0
0	0	34	0	1	1	O	1	167	67	0	24.0238	1	0	0	1	0	0	0	0	0	0	0	0	0
0	0	33	0	0	0	B	0	168	69	0	24.4473	0	0	0	0	0	0	0	0	0	0	0	1	0
0	0	29	0	0	1	A	0	160	67	1	26.1719	1	1	0	0	1	0	1	0	1	0	0	0	0
0	1	35	0	0	1	A	0	156	57	0	23.4221	1	0	0	0	0	0	0	1	1	0	1	0	0
0	0	27	0	0	1	A	0	160	61	0	23.8281	1	0	0	1	0	0	0	0	0	0	1	0	0
0	0	26	0	0	1	A	0	152	64	1	27.7008	0	0	0	1	0	0	0	0	0	0	1	0	1
0	0	28	0	0	0	A	0	162	63	0	24.0055	0	0	0	0	0	0	0	0	0	1	0	1	1
0	0	23	0	0	1	A	0	160	61	0	23.8281	1	0	0	0	0	0	0	0	0	0	0	0	0
0	1	39	0	0	0	A	0	162	64	0	24.3865	1	0	1	0	1	0	1	1	0	0	0	1	0
0	0	24	0	0	1	O	1	173	69	0	23.0546	1	0	0	1	0	0	1	1	1	0	0	0	0
0	0	26	0	0	1	A	0	156	55	0	22.6003	1	1	0	0	0	0	0	1	0	0	0	0	0
0	0	26	0	0	1	A	0	156	57	0	23.4221	1	1	0	0	0	0	0	1	1	0	0	0	0
0	0	25	0	0	1	A	0	145	50	0	23.7812	1	0	0	0	0	0	0	0	0	0	0	0	0
0	1	38	0	0	0	B	0	167	69	0	24.7409	0	0	1	0	0	0	1	0	1	0	0	0	0
0	0	33	0	0	0	O	1	162	62	0	23.6244	1	0	0	0	0	0	1	0	0	0	0	0	0
0	0	24	0	0	1	O	1	156	53	0	21.7784	0	0	0	0	0	0	0	0	0	0	0	0	1
0	0	34	0	0	0	O	1	169	75	1	26.2596	0	0	0	0	1	0	1	0	0	0	0	0	0
0	0	30	0	0	1	O	1	158	69	1	27.6398	0	1	0	0	1	0	0	0	1	0	0	0	0
0	0	28	0	0	1	O	1	160	59	0	23.0469	1	0	0	0	0	0	0	0	0	0	0	0	0
0	0	26	0	0	1	O	1	164	79	1	29.3724	1	0	0	1	0	1	0	0	0	0	0	0	0
0	0	27	0	1	0	O	1	160	59	0	23.0469	1	0	0	0	0	0	0	0	0	0	0	0	0
0	0	23	0	0	1	O	1	162	78	1	29.7211	0	0	0	0	1	0	0	0	0	0	0	0	1
0	1	41	1	0	0	O	1	157	56	0	22.719	0	0	0	0	1	0	0	0	0	1	0	1	1
0	0	29	0	0	1	B	0	163	59	0	22.2063	0	0	0	1	0	0	0	0	1	0	0	0	0
0	0	32	0	0	0	AB	0	168	69	0	24.4473	1	0	0	1	0	0	0	0	0	0	0	0	0
0	0	26	1	0	1	A	0	155	65	1	27.0552	0	1	0	0	0	0	1	0	0	0	0	0	0
0	0	24	0	0	1	B	0	163	82	1	30.863	0	0	0	0	0	0	0	0	1	0	0	0	0
0	0	34	1	0	0	A	0	167	57	0	20.4382	0	0	0	0	0	0	0	0	0	0	0	0	0
0	1	36	0	1	0	A	0	163	63	0	23.7118	0	0	1	0	0	0	1	1	0	0	0	0	0
0	0	34	0	0	0	O	1	165	67	0	24.6097	0	0	0	1	1	0	1	0	0	0	0	1	0
0	0	30	0	0	1	AB	0	160	59	0	23.0469	1	1	0	0	0	0	0	1	0	0	0	0	0
0	0	28	0	1	1	AB	0	157	56	0	22.719	1	0	0	0	0	0	0	1	1	0	0	0	0
0	0	30	0	0	1	B	0	163	87	1	32.7449	0	1	0	0	0	0	0	1	0	0	0	0	1
0	0	34	0	0	0	A	0	150	68	1	30.2222	0	0	0	0	0	0	0	0	0	0	1	0	0
0	0	24	0	0	0	AB	0	160	59	0	23.0469	1	0	0	0	1	0	0	1	0	0	1	0	0
0	0	34	0	0	0	B	0	161	63	0	24.3046	1	0	0	1	0	0	1	0	1	0	1	1	0
0	0	27	0	0	1	B	0	167	54	0	19.3625	1	0	0	0	0	0	0	0	0	0	1	0	0
0	0	32	0	0	1	O	1	166	64	0	23.2254	1	0	0	0	0	0	1	1	0	0	0	1	0
0	1	35	0	0	0	B	0	160	56	0	21.875	1	0	0	1	0	0	0	0	0	0	1	0	0
0	0	32	0	0	1	B	0	159	50	0	19.7777	0	0	0	0	0	0	0	0	0	0	0	0	0
0	1	38	0	1	0	B	0	152	60	1	25.9695	1	0	1	0	0	0	0	0	0	0	0	0	0
0	0	34	0	0	0	O	1	162	66	1	25.1486	1	0	0	1	0	0	0	0	0	0	0	0	0
0	0	24	0	0	0	O	1	145	41	0	19.5006	0	0	1	0	1	0	0	0	0	1	0	0	1
0	0	32	0	0	0	O	1	168	67	0	23.7387	0	0	1	0	0	0	1	0	0	0	0	1	0
0	1	35	0	0	0	A	0	150	51	0	22.6667	1	0	0	0	0	0	0	0	0	0	0	0	0
0	1	35	0	0	0	A	0	150	53	0	23.5556	1	0	0	1	0	0	0	0	0	0	0	1	0
0	0	31	0	0	0	AB	0	156	57	0	23.4221	1	0	0	0	1	0	0	0	0	0	0	0	1
0	0	28	0	0	0	O	1	150	53	0	23.5556	1	0	0	0	0	0	0	0	1	0	0	1	0
0	0	22	1	0	1	B	0	163	60	0	22.5827	1	1	0	0	0	0	0	0	0	0	0	0	0
0	0	31	0	0	1	O	1	163	105	1	39.5197	0	1	0	0	0	0	0	1	0	0	0	0	0
0	0	28	0	0	1	O	1	165	70	1	25.7117	1	1	0	0	0	0	1	1	0	0	0	0	0
0	0	30	0	0	1	B	0	160	70	1	27.3438	0	1	0	0	1	0	0	1	0	0	0	0	0
0	0	33	0	0	1	A	0	150	55	0	24.4444	0	0	0	0	0	0	1	1	1	0	0	0	0
0	0	34	0	0	0	A	0	164	62	0	23.0518	0	1	0	0	0	0	0	0	0	0	0	1	0
0	0	26	0	0	0	B	0	160	65	1	25.3906	0	0	0	0	0	0	0	0	0	0	0	0	0
0	1	37	0	0	0	B	0	163	82	1	30.863	0	0	0	0	0	0	0	0	0	0	0	0	0
0	0	31	0	0	0	B	0	161	60	0	23.1473	1	0	0	0	0	0	0	0	0	0	0	1	0
0	0	24	0	0	1	AB	0	168	67	0	23.7387	0	0	0	0	0	0	0	0	0	0	0	0	0
0	1	35	0	0	0	A	0	160	65	1	25.3906	0	0	1	0	0	0	1	0	0	0	0	0	0
0	0	25	0	0	0	O	1	163	60	0	22.5827	1	0	0	0	0	0	0	0	0	0	0	1	0
0	1	37	0	0	1	B	0	160	56	0	21.875	1	0	0	0	0	0	1	0	0	0	0	0	0
0	0	29	0	0	0	A	0	163	60	0	22.5827	0	0	1	1	1	0	0	0	0	0	0	1	0
0	0	32	0	0	0	B	0	163	59	0	22.2063	1	0	0	0	1	1	0	0	0	0	0	1	0
0	0	32	0	0	0	AB	0	160	61	0	23.8281	0	0	1	0	0	0	0	0	0	0	0	1	0
0	0	29	1	0	1	A	0	165	62	0	22.7732	0	0	0	0	0	0	0	0	0	0	0	0	1
0	0	25	0	0	1	A	0	161	59	0	22.7615	1	1	0	0	0	0	0	0	0	0	0	0	0
0	0	23	0	0	1	O	1	167	66	0	23.6652	0	0	0	0	0	0	0	0	0	0	0	0	0
0	0	26	0	0	0	A	0	165	65	0	23.8751	0	0	0	0	0	0	0	0	0	0	0	0	0
0	0	32	0	0	0	O	1	160	58	0	22.6562	1	1	0	0	0	0	1	0	0	0	0	1	0
0	1	41	0	1	1	O	1	163	59	0	22.2063	1	0	0	0	0	0	0	1	0	0	0	0	0
0	0	24	0	0	1	A	0	160	59	0	23.0469	0	0	1	0	0	0	0	0	0	0	0	0	0
0	1	39	0	0	0	A	0	155	56	0	23.3091	0	0	1	0	0	0	1	1	0	0	0	0	0
0	1	40	1	1	0	O	1	166	68	0	24.677	0	0	1	0	0	0	0	0	0	0	0	0	1
0	0	19	0	0	1	AB	0	164	80	1	29.7442	1	0	0	0	0	0	0	0	0	0	0	0	0
0	0	27	0	0	1	O	1	160	68	1	26.5625	0	0	1	1	1	0	0	0	0	0	1	0	0
0	0	25	0	0	1	B	0	165	54	0	19.8347	1	0	0	0	0	0	0	0	0	0	0	0	0
0	0	31	1	0	1	A	0	162	51	0	19.433	1	0	0	0	0	0	0	1	0	0	0	0	0
0	0	27	0	0	1	O	1	165	76	1	27.9155	1	1	0	0	0	0	0	0	0	0	0	0	0
0	0	31	0	0	1	O	1	172	85	1	28.7317	0	0	0	0	0	0	0	0	0	0	0	0	0
0	0	26	0	0	1	O	1	162	59	0	22.4813	1	0	0	0	1	0	1	0	0	0	0	0	0
0	0	23	0	0	1	O	1	172	69	0	23.3234	0	1	0	0	0	0	0	1	0	0	0	0	0
0	0	33	0	0	1	O	1	164	96	1	35.693	1	0	0	0	0	0	1	1	0	0	1	0	0
0	1	38	0	0	1	O	1	167	85	1	30.478	0	0	0	0	0	0	0	1	0	0	0	0	0
0	0	29	0	0	1	O	1	165	71	1	26.079	1	0	0	0	0	0	0	0	0	0	0	0	0
0	0	32	0	0	1	B	0	169	68	0	23.8087	1	1	0	0	0	0	1	1	0	0	0	0	0
0	0	30	0	0	0	B	0	153	72	1	30.7574	0	0	0	0	0	0	0	0	0	0	0	1	0
0	1	35	0	0	0	A	0	155	65.5	1	27.2633	0	0	0	0	0	0	0	0	0	0	0	1	0
0	0	34	0	0	0	B	0	160	58	0	22.6562	0	0	0	0	0	0	0	0	1	0	0	0	0
0	0	26	0	0	1	A	0	152	57.7	0	24.974	0	0	0	0	0	0	0	0	0	0	0	0	0
0	0	29	0	0	1	B	0	160	61.5	0	24.0234	0	1	0	0	0	0	1	0	0	0	0	0	0
0	0	28	0	0	1	A	0	164	67	0	24.9108	1	0	0	0	0	0	0	0	0	0	0	0	0
0	0	23	1	0	1	A	0	167	60	0	21.5139	1	0	0	0	0	0	0	0	0	0	0	0	0
0	0	29	1	0	1	O	1	162	69	1	26.2917	0	0	0	1	0	0	0	0	1	0	0	0	0
0	0	32	0	0	1	O	1	167	60	0	21.5139	1	0	0	0	0	0	1	0	0	0	0	0	0
0	1	37	0	0	1	AB	0	163	74	1	27.852	1	0	0	1	0	0	0	0	0	0	1	0	0
0	0	31	0	0	0	B	0	160	80	1	31.25	1	0	0	0	0	0	0	0	0	0	1	0	0
0	0	24	0	0	1	O	1	162	58	0	22.1003	0	0	0	1	0	0	0	1	0	0	0	0	1
0	0	30	1	0	0	O	1	165	65	0	23.8751	1	0	0	0	0	0	0	0	1	0	1	0	0
0	1	42	0	0	0	O	1	163	75	1	28.2284	1	0	0	0	0	0	0	0	1	0	0	0	0
0	0	31	0	0	1	O	1	158	66	1	26.4381	0	0	0	0	0	0	0	1	0	0	1	0	1
0	0	29	1	0	0	A	0	165	58	0	21.3039	1	0	0	0	0	0	0	0	0	0	0	0	0
0	0	34	1	0	1	B	0	167	60	0	21.5139	0	1	0	0	0	0	0	0	0	1	0	0	0
0	0	34	1	1	0	O	1	160	65	1	25.3906	1	1	1	0	0	0	0	1	1	0	1	1	0
0	0	30	0	0	1	O	1	158	63	1	25.2363	0	0	0	0	0	0	1	0	0	0	0	0	0
0	0	31	0	0	1	A	0	156	55	0	22.6003	0	0	1	1	0	0	0	1	1	0	0	0	0
0	1	37	0	0	0	A	0	160	84	1	32.8125	1	0	0	0	0	0	0	0	0	0	0	1	0
0	0	30	0	0	1	O	1	165	82	1	30.1194	0	1	0	0	1	0	0	1	0	1	0	0	0
0	1	37	1	0	0	B	0	165	81	1	29.7521	1	0	0	0	0	0	1	0	1	0	1	1	0
0	0	29	0	0	1	O	1	160	58	0	22.6562	1	0	0	0	0	0	0	0	0	0	0	0	0
0	0	33	0	0	0	B	0	163	73	1	27.4756	1	0	0	0	0	0	0	0	1	0	1	1	0
0	1	42	0	1	0	O	1	150	73	1	32.4444	1	1	0	0	0	0	0	0	0	0	0	1	0
0	0	30	0	0	1	O	1	155	57	0	23.7253	1	0	0	0	0	0	0	0	0	0	1	0	0
0	0	33	0	0	1	O	1	158	58	0	23.2335	1	0	0	0	0	0	0	0	0	0	0	0	0
0	0	28	0	0	1	B	0	156	66	1	27.1203	0	0	0	0	0	0	1	0	0	0	0	0	0
0	0	24	0	0	1	AB	0	165	58	0	21.3039	1	0	0	0	1	0	0	0	0	0	1	0	0
0	0	27	1	0	1	O	1	155	60	0	24.974	1	0	0	0	0	0	0	0	0	0	0	0	0
0	0	30	0	0	1	B	0	158	70	1	28.0404	0	1	0	0	0	0	0	0	0	0	1	0	0
0	0	30	0	0	0	B	0	160	65	1	25.3906	0	0	0	0	0	0	0	0	0	0	0	1	0
0	0	28	0	0	1	B	0	160	61	0	23.8281	1	0	0	0	0	0	1	0	0	0	0	0	0
0	1	36	0	0	0	B	0	156	63	1	25.8876	1	0	0	0	0	0	1	0	0	0	0	0	0
0	1	35	0	0	0	AB	0	162	60	0	22.8624	0	0	1	0	0	0	0	0	0	0	1	1	0
0	0	29	1	0	1	O	1	160	58	0	22.6562	0	0	1	1	0	0	1	0	0	0	1	0	0
0	0	28	0	0	1	A	0	172	70	0	23.6614	1	1	0	0	1	0	0	0	0	0	1	0	0
0	0	33	0	0	0	B	0	155	57	0	23.7253	1	0	0	0	0	0	0	0	0	0	0	1	0
0	1	35	0	0	0	O	1	165	94	1	34.5271	0	0	0	0	0	0	1	0	1	0	0	0	0
0	1	38	0	0	0	O	1	158	67	1	26.8386	1	0	0	0	0	0	0	0	0	0	0	0	0
0	0	29	0	0	1	O	1	157	59	0	23.9361	0	0	0	1	0	0	1	0	0	0	0	0	0
0	0	28	0	0	1	B	0	160	81	1	31.6406	0	1	0	0	1	0	0	0	0	1	1	0	0
0	0	27	0	0	0	B	0	150	57	1	25.3333	0	0	0	0	0	0	0	0	0	0	0	0	0
0	0	28	0	0	1	O	1	162	60	0	22.8624	0	1	0	0	0	0	0	1	0	0	0	0	0
0	0	26	0	0	1	A	0	160	58	0	22.6562	0	0	0	1	0	0	0	0	0	0	0	0	1
0	1	35	1	0	1	O	1	170	81	1	28.0277	0	0	0	0	0	0	1	0	0	0	0	0	1
0	0	25	0	0	1	A	0	162	60	0	22.8624	1	1	0	0	0	0	1	0	0	0	0	0	0
0	1	40	0	0	0	B	0	160	70	1	27.3438	0	0	0	1	0	0	1	0	0	0	0	1	0
0	1	35	0	0	0	A	0	158	59	0	23.634	1	0	0	0	0	0	0	0	0	0	1	1	0
0	0	34	0	0	0	O	1	152	54	0	23.3726	1	0	0	0	0	0	1	1	0	0	1	0	0
0	0	24	0	0	1	A	0	166	62	0	22.4996	1	0	0	0	0	0	0	0	0	0	0	0	0
0	0	34	0	0	1	B	0	160	70	1	27.3438	1	0	0	0	0	0	0	0	0	0	0	0	0
0	0	28	0	0	1	O	1	165	64	0	23.5078	1	0	0	0	0	0	0	0	0	0	0	0	0
0	0	33	0	0	1	O	1	167	58	0	20.7967	1	1	0	0	0	0	0	1	0	0	0	0	0
0	0	31	0	0	1	O	1	160	68	1	26.5625	0	0	0	0	0	0	1	0	0	0	0	0	0
0	0	28	1	0	0	AB	0	165	96	1	35.2617	0	0	0	1	0	0	0	0	0	0	0	0	1
0	1	38	0	1	0	O	1	160	72	1	28.125	1	0	0	1	1	0	1	0	1	1	1	1	0
0	0	29	0	0	1	B	0	160	62	0	24.2188	1	0	0	0	0	0	0	0	0	0	0	0	0
0	0	30	0	0	1	O	1	162	69	1	26.2917	1	0	0	0	0	0	0	1	0	0	1	0	0
0	0	30	0	0	0	O	1	160	81	1	31.6406	0	0	0	0	0	0	0	0	1	0	0	0	0
0	0	30	0	0	1	B	0	170	74	1	25.6055	1	0	0	0	0	0	0	0	0	0	1	0	0
0	0	25	0	0	1	O	1	163	61	0	22.9591	0	0	0	0	0	0	1	0	0	0	0	0	0
0	0	25	1	0	0	O	1	165	104	1	38.2002	0	0	0	0	0	0	1	0	0	0	0	1	1
0	0	29	0	0	1	O	1	158	57	0	22.8329	0	0	0	0	0	0	0	0	0	0	0	0	0
0	0	27	0	0	1	O	1	160	59	0	23.0469	0	0	0	1	0	0	0	1	1	0	1	0	0
0	0	28	0	0	1	O	1	163	60	0	22.5827	0	0	0	0	0	0	0	0	0	0	0	0	0
0	0	30	0	0	0	B	0	163	61	0	22.9591	0	0	0	0	1	0	0	0	0	0	0	0	0
0	0	31	0	0	1	B	0	161	67	1	25.8478	0	0	0	1	1	0	0	0	1	0	1	0	0
0	0	28	0	0	1	A	0	165	74	1	27.1809	0	1	0	0	0	1	0	0	0	0	0	0	0
0	0	28	0	0	0	B	0	162	72	1	27.4348	1	0	0	1	0	0	0	0	1	0	0	1	0
0	0	29	0	0	1	B	0	168	75	1	26.5731	1	0	0	0	0	0	0	0	0	0	0	0	0
0	0	22	0	0	1	A	0	162	60	0	22.8624	1	0	0	0	0	0	0	0	0	0	0	0	0
0	1	43	0	0	0	A	0	165	80	1	29.3848	1	0	0	0	0	0	1	0	1	0	0	0	0
0	0	25	0	0	1	O	1	160	60	0	23.4375	1	0	0	0	0	0	0	0	0	0	0	0	0
0	0	27	0	0	0	O	1	164	64	0	23.7954	1	0	0	0	0	0	1	0	0	0	1	1	0
0	0	34	0	0	0	A	0	160	76	1	29.6875	0	0	0	1	0	0	0	0	1	0	0	1	0
0	0	30	0	0	0	O	1	158	63	1	25.2363	1	0	0	1	0	0	1	0	0	0	0	1	0
0	0	30	0	0	1	A	0	165	64	0	23.5078	1	0	0	0	0	0	0	0	1	0	1	0	0
0	1	41	0	0	1	B	0	167	94	1	33.705	0	1	0	0	1	0	0	1	0	0	1	0	1
0	1	37	0	0	1	O	1	162	68	1	25.9107	1	0	0	0	0	0	0	0	0	0	0	0	0
0	0	29	1	0	0	B	0	163	62	0	23.3355	0	0	1	1	0	0	0	0	1	0	0	1	0
0	1	40	0	0	0	O	1	160	61	0	23.8281	1	0	0	0	0	0	1	0	0	0	0	0	0
0	1	35	1	0	0	AB	0	161	62	0	23.9188	1	0	0	0	0	0	0	0	0	0	0	0	0
0	0	27	0	0	1	B	0	165	60	0	22.0386	0	0	1	0	0	0	0	0	0	0	0	0	0
0	1	36	0	0	0	A	0	156	60	0	24.6548	0	0	0	0	0	0	0	0	0	0	1	0	0
0	0	30	0	0	1	B	0	162	65	0	24.7676	1	0	0	1	0	0	0	0	0	0	0	0	0
0	0	30	0	0	1	AB	0	156	60	0	24.6548	1	0	0	1	0	0	1	0	0	0	0	0	0
0	0	21	0	0	1	O	1	162	64	0	24.3865	0	0	0	0	0	0	0	0	0	0	0	0	0
0	0	27	0	0	0	AB	0	155	54	0	22.4766	0	0	0	1	0	0	0	0	1	0	0	1	0
0	0	30	1	0	1	A	0	165	63	0	23.1405	1	0	0	0	0	0	0	0	0	0	0	0	0
0	0	33	0	0	1	A	0	160	70	1	27.3438	0	0	0	0	0	0	0	0	0	0	0	0	0
0	0	23	0	0	1	B	0	152	47	0	20.3428	1	0	0	0	0	0	0	0	0	0	0	0	0
0	0	32	0	0	1	B	0	160	60	0	23.4375	1	0	0	0	0	0	0	0	1	0	0	0	0
0	0	34	0	0	0	O	1	160	62	0	24.2188	1	0	0	1	1	0	0	0	0	0	1	0	0
0	0	27	0	0	0	B	0	154	56	0	23.6128	0	0	0	0	0	0	0	0	0	0	0	1	0
0	1	35	1	0	0	A	0	160	81	1	31.6406	0	0	0	0	0	0	1	0	0	1	0	1	1
0	0	23	0	0	1	AB	0	160	59	0	23.0469	1	0	0	0	0	1	0	0	0	0	0	0	0
0	0	30	0	0	0	O	1	157	88	1	35.7012	1	1	0	0	0	0	1	0	1	0	0	1	0
0	0	34	0	0	0	O	1	157	78	1	31.6443	0	0	0	0	1	0	1	1	1	0	0	1	0
0	0	30	0	0	1	A	0	159	58	0	22.9421	1	1	0	0	0	0	1	0	0	0	0	0	0
0	0	28	0	0	1	B	0	156	57	0	23.4221	0	0	0	0	0	0	0	0	0	0	0	0	1
0	1	38	0	0	1	A	0	160	70	1	27.3438	0	0	0	0	0	0	1	0	0	0	0	0	1
0	0	27	0	0	1	B	0	159	74	1	29.271	0	0	0	0	0	0	0	0	0	0	0	0	1
0	1	39	0	1	0	O	1	160	67	1	26.1719	0	0	1	0	0	0	0	0	0	0	0	0	1
0	0	34	0	0	1	O	1	158	65	1	26.0375	0	0	1	1	1	1	0	0	1	1	0	1	0
0	0	33	0	0	0	B	0	169	82	1	28.7105	1	0	0	1	0	0	0	1	0	0	0	1	0
0	0	33	1	0	1	B	0	160	68	1	26.5625	0	0	0	0	0	0	0	1	0	0	0	0	1
0	0	30	0	0	1	B	0	161	74	1	28.5483	0	0	0	0	0	0	1	1	0	0	0	0	1
0	0	25	1	0	1	A	0	158	67	1	26.8386	1	0	0	1	0	0	0	0	1	0	0	0	0
0	0	30	1	0	1	A	0	163	70	1	26.3465	0	0	0	0	1	0	0	1	0	0	0	0	1
0	0	27	0	0	1	A	0	165	64	0	23.5078	0	0	0	0	0	0	0	0	0	0	0	0	0
0	0	28	0	0	0	O	1	155	52	0	21.6441	0	0	0	0	0	0	0	0	0	0	0	0	0
0	0	26	0	0	1	B	0	162	75	1	28.578	1	0	0	0	0	0	0	0	0	0	1	0	0
0	0	30	1	0	1	A	0	165	56	0	20.5693	0	0	0	0	0	0	0	1	0	0	0	0	0
0	0	29	0	0	1	O	1	169	80	1	28.0102	0	1	0	0	1	0	0	0	0	1	0	0	0
0	0	29	0	0	0	O	1	165	71	1	26.079	0	0	1	1	0	0	0	0	0	0	0	1	0
0	0	26	1	0	1	B	0	159	76	1	30.0621	0	0	0	1	0	0	0	1	0	0	0	0	1
0	0	26	0	0	1	B	0	168	63	0	22.3214	0	0	0	0	0	0	0	0	0	0	1	0	0
0	0	23	0	0	0	O	1	157	74	1	30.0215	0	0	0	0	0	0	0	0	0	1	1	0	1
0	1	39	0	0	0	A	0	165	65	0	23.8751	1	0	0	0	0	0	1	0	1	0	1	0	0
0	0	31	0	0	0	O	1	167	63	0	22.5896	1	0	1	0	0	0	0	0	0	0	0	0	0
0	0	32	0	0	1	O	1	158	89	1	35.6513	0	0	0	0	1	0	0	0	0	1	0	0	1
0	0	28	0	0	1	O	1	154	56	0	23.6128	0	0	0	0	0	0	0	0	0	0	0	0	0
0	0	29	0	0	1	A	0	158	83	1	33.2479	0	0	0	0	0	0	0	0	0	0	0	0	0
0	0	28	0	0	1	O	1	168	68	0	24.093	0	0	0	0	0	0	1	0	0	0	0	0	0
0	0	28	0	0	1	O	1	160	80	1	31.25	0	0	0	0	0	0	1	0	0	0	0	0	0
0	0	23	1	0	1	O	1	153	54	0	23.0681	0	0	0	0	0	0	0	0	0	0	0	0	0
0	0	22	1	0	1	B	0	152	45	0	19.4771	1	0	0	0	0	0	0	0	0	0	0	0	0
0	0	33	0	0	0	B	0	160	72	1	28.125	0	0	0	0	0	0	1	0	1	0	0	0	0
0	0	27	0	0	1	O	1	155	66	1	27.4714	0	1	1	0	0	0	0	0	0	0	0	0	0
0	0	27	0	0	1	O	1	165	66	0	24.2424	0	0	0	0	0	0	0	0	0	0	0	0	0
0	0	24	0	0	1	B	0	162	66	1	25.1486	1	0	0	0	0	0	0	0	0	0	1	0	0
0	0	33	0	0	1	A	0	165	69.1	1	25.3811	1	0	0	0	0	1	0	1	0	0	1	0	0
0	0	29	0	0	0	B	0	165	65	0	23.8751	1	0	0	1	0	0	0	0	0	0	0	0	0
0	0	34	0	1	0	AB	0	152	55	0	23.8054	0	1	0	0	1	1	1	0	1	1	0	0	0
0	0	24	0	0	1	A	0	163	58	0	21.83	1	0	0	1	1	0	1	0	0	0	1	0	0
0	0	29	0	0	1	B	0	164	65	0	24.1672	0	0	0	0	0	0	0	0	0	0	0	0	0
0	1	36	1	0	0	B	0	158	60	0	24.0346	1	0	0	0	0	1	0	0	1	0	1	0	0
0	0	26	0	0	1	AB	0	160	55	0	21.4844	0	1	0	0	1	0	0	0	0	0	0	0	0
0	1	44	0	1	0	O	1	158	59	0	23.634	0	0	0	0	0	0	0	0	0	0	0	0	0
0	0	28	0	0	1	A	0	160	60	0	23.4375	1	1	0	0	0	0	0	0	0	0	0	0	0
0	0	32	1	0	1	A	0	165	64	0	23.5078	1	0	0	0	0	1	0	1	0	0	1	0	0
0	0	32	0	0	0	A	0	162	65	0	24.7676	0	0	0	0	1	0	0	0	1	1	0	1	0
0	0	33	0	0	1	B	0	155	56	0	23.3091	0	1	0	0	0	0	0	0	0	0	0	0	0
0	0	30	0	0	0	AB	0	163	63	0	23.7118	0	0	0	1	0	0	0	0	1	0	0	0	0
0	0	29	0	0	0	A	0	161	68	1	26.2336	1	0	0	0	0	0	1	0	1	1	0	1	0
0	0	25	0	0	0	A	0	160	77	1	30.0781	1	1	0	0	0	0	0	0	1	0	0	0	0
0	1	42	1	1	0	O	1	160	74	1	28.9062	0	0	1	1	0	0	0	0	0	0	0	1	0
0	0	28	0	0	1	A	0	163	92	1	34.6268	0	0	0	1	0	0	0	0	1	0	1	0	0
0	0	31	0	1	1	O	1	158	77	1	30.8444	0	0	0	0	0	1	1	1	0	1	0	0	0
0	0	26	0	0	1	B	0	158	84	1	33.6485	0	0	0	1	0	0	1	0	0	0	1	0	1
0	0	32	0	0	1	O	1	163.5	70	1	26.1856	1	0	1	0	0	0	0	0	0	1	0	0	0
0	1	35	0	0	0	AB	0	164	77	1	28.6288	0	0	0	1	0	0	1	0	0	0	0	0	1
0	0	32	0	0	1	B	0	163	63	0	23.7118	0	0	0	0	0	0	0	0	0	0	0	0	0
0	1	39	1	0	1	A	0	158	70	1	28.0404	0	0	0	0	0	0	0	0	0	0	1	0	1
0	0	27	0	0	0	A	0	163	57	0	21.4536	1	0	0	1	0	0	0	0	0	0	0	1	0
0	0	33	1	0	0	B	0	160	61	0	23.8281	1	0	0	0	0	0	0	0	1	0	0	1	0
0	0	32	0	1	0	A	0	162	60	0	22.8624	1	0	0	0	0	0	1	0	0	0	0	0	0
0	0	27	0	0	1	B	0	158	70	1	28.0404	0	0	0	0	0	0	0	0	0	1	0	0	1
0	0	27	0	0	1	A	0	159	57	0	22.5466	0	0	0	0	0	0	0	0	1	0	0	0	0
0	0	31	0	0	1	A	0	156	55	0	22.6003	1	1	0	0	0	0	0	1	1	0	1	0	0
0	0	28	1	0	1	O	1	155	52	0	21.6441	0	0	1	0	0	0	0	0	0	0	0	0	0
0	1	38	1	1	0	B	0	158	65	1	26.0375	0	0	0	0	1	0	0	1	0	1	0	0	1
0	1	38	0	1	0	B	0	158	56	0	22.4323	1	0	0	0	1	0	0	0	0	0	1	1	0
0	1	38	0	1	0	B	0	160	72	1	28.125	0	0	0	1	0	0	0	0	0	1	0	1	1
0	0	31	0	0	0	O	1	161	63	0	24.3046	0	0	0	1	0	0	0	0	0	0	0	0	0
0	0	27	0	0	1	A	0	158	80	1	32.0461	0	0	0	0	0	0	1	0	0	0	0	0	0
0	0	30	0	0	1	O	1	176	83	1	26.7949	1	1	0	0	0	0	0	0	0	0	0	0	0
0	1	36	0	0	0	A	0	157	75	1	30.4272	0	0	0	1	0	0	0	1	0	1	0	1	1
0	1	36	0	1	0	B	0	163	80	1	30.1103	0	0	0	0	0	0	1	0	0	0	0	0	0
0	0	24	0	0	1	O	1	167	62	0	22.231	0	0	0	0	0	0	0	0	0	0	0	0	0
0	0	30	0	0	0	O	1	158	65	1	26.0375	1	0	0	0	0	0	1	0	0	0	0	0	0
0	0	23	0	0	1	O	1	156	77	1	31.6404	0	0	0	0	1	0	0	1	0	1	0	0	0
0	0	25	0	0	1	O	1	160	61	0	23.8281	0	1	0	0	0	0	0	0	0	0	0	0	0
0	0	22	0	0	1	O	1	158	59	0	23.634	0	0	1	0	0	0	0	0	0	0	0	0	0
0	0	26	0	0	1	A	0	170	89	1	30.7958	0	0	0	0	0	0	0	0	0	0	0	0	0
0	0	27	0	0	0	A	0	166	70	1	25.4028	0	1	0	0	0	0	0	0	1	0	0	0	0
0	0	34	0	0	0	O	1	164	67.8	1	25.2082	0	0	0	1	0	0	0	0	1	0	0	0	0
0	0	33	0	0	0	O	1	160	56.3	0	21.9922	1	0	0	0	0	0	0	0	0	0	0	0	0
0	0	28	0	0	1	O	1	166	62	0	22.4996	1	0	0	0	0	0	0	0	0	0	0	0	0
0	0	31	0	0	0	A	0	160	70	1	27.3438	0	0	1	0	0	0	0	1	0	0	0	1	0
0	0	32	0	0	1	B	0	156	62.3	1	25.5999	0	0	0	0	0	1	1	0	0	0	0	0	1
0	0	24	0	0	1	O	1	168	70	0	24.8016	1	1	0	0	0	0	0	0	0	0	0	0	0
0	0	30	1	0	1	O	1	158	60	0	24.0346	1	1	0	0	0	0	0	0	0	0	0	0	0
0	0	34	0	0	0	A	0	155	67	1	27.8876	0	0	1	1	0	0	0	0	1	0	0	0	0
0	0	29	1	0	0	O	1	158	60	0	24.0346	0	0	0	0	0	0	0	0	0	0	0	0	0
0	0	27	0	0	0	A	0	156	65.2	1	26.7916	1	0	0	0	0	0	0	0	0	0	0	1	0
0	1	38	0	0	1	A	0	158	95	1	38.0548	1	0	1	0	0	0	0	0	1	0	0	0	0
0	0	31	0	0	1	A	0	164	79	1	29.3724	0	0	0	0	0	0	1	0	0	0	1	0	0
0	1	38	1	1	0	AB	0	166	71	1	25.7657	0	0	1	1	0	0	0	0	0	0	0	1	0
0		31	0	0	0	O	1	153	54	0	23.0681	0	0	0	0	0	0	1	0	0	0	0	1	1
0		30	0	0	0	A	0	156	60	0	24.6548	1	0	0	0	0	0	0	0	1	0	0	1	0
0	0	31	0	0	1	B	0	169	84	1	29.4107	0	0	0	0	0	0	0	0	0	0	0	0	0
0	0	20	0	0	1	O	1	160	69	1	26.9531	1	0	0	0	1	0	0	0	0	0	0	0	0
0	0	34	0	0	1	O	1	158	71	1	28.441	0	0	0	0	0	0	1	0	0	1	0	0	0
0	1	41	1	1	0	B	0	157	68.7	1	27.8713	1	0	0	0	0	1	1	1	1	0	0	0	1
0	0	34	0	1	1	B	0	165	76.5	1	28.0992	0	0	0	0	0	0	0	1	0	0	0	0	0
0	0	30	0	0	0	A	0	160	83	1	32.4219	1	0	0	0	0	0	1	0	0	0	1	0	0
0	0	34	0	0	1	A	0	157	69.5	1	28.1959	0	0	0	0	0	0	0	0	0	1	0	0	1
0	0	29	0	0	0	A	0	150	60	1	26.6667	1	1	0	0	0	0	1	0	1	0	0	1	0
0	0	33	0	0	1	A	0	155	68	1	28.3039	0	1	0	0	0	0	0	1	0	0	0	0	0
0	0	26	0	0	1	O	1	160	64	1	25	1	1	0	0	0	0	0	0	1	0	0	0	0
0	0	30	0	0	1	O	1	152	54	0	23.3726	1	0	0	0	0	0	0	0	0	0	0	0	0
0	0	27	0	0	1	B	0	165	84	1	30.854	1	1	0	0	0	0	0	1	0	0	0	0	0
0	1	41	0	0	0	A	0	162	68	1	25.9107	0	0	0	0	0	0	0	0	0	0	0	0	1
0	0	28	0	0	1	B	0	163	63	0	23.7118	1	0	0	0	0	0	0	0	0	0	0	0	0
0	0	30	0	0	0	A	0	160	61	0	23.8281	1	0	0	0	0	0	0	0	0	0	0	1	0
0	0	26	0	0	1	O	1	160	65	1	25.3906	1	1	0	0	0	0	0	0	1	0	0	0	0
0	0	28	0	0	1	O	1	160	59	0	23.0469	0	0	0	0	0	0	1	0	0	0	0	0	0
0	0	27	0	0	1	A	0	158	73	1	29.2421	0	0	0	0	0	0	0	0	0	0	0	0	0
0	0	26	1	0	1	B	0	158	76	1	30.4438	1	1	0	0	0	0	0	1	0	0	0	0	0
0	0	29	1	0	0	O	1	165	66	0	24.2424	1	0	0	0	0	0	1	0	1	0	0	0	0
0	0	24	0	0	1	B	0	159	54	0	21.3599	0	0	0	0	1	0	0	0	1	1	0	0	0
0	0	23	0	0	1	A	0	164	77	1	28.6288	0	1	0	0	1	0	0	0	0	1	1	0	0
0	0	28	0	0	0	B	0	158	56	0	22.4323	1	0	0	1	0	0	0	0	0	0	0	0	0
0	0	29	0	0	1	O	1	165	72	1	26.4463	0	1	0	0	0	0	0	1	0	0	0	0	1
0	0	29	1	0	0	B	0	165	66	0	24.2424	0	0	0	0	1	0	0	0	0	0	0	1	1
0	0	29	1	0	1	O	1	170	75	1	25.9516	1	0	0	0	1	1	0	0	0	0	1	0	0
0	0	23	0	0	1	A	0	165	55	0	20.202	1	0	0	0	0	0	0	0	0	0	1	0	0
0	0	29	0	0	1	B	0	162	72	1	27.4348	1	1	0	0	0	0	0	1	0	0	1	0	0
0	0	29	0	0	1	O	1	165	81	1	29.7521	0	1	0	0	0	0	0	0	0	0	0	0	1
0	0	31	0	0	0	A	0	160	68	1	26.5625	1	1	0	0	0	0	0	0	0	0	1	0	0
0	0	27	0	0	0	O	1	164	77	1	28.6288	0	1	0	0	1	0	0	0	0	0	1	0	0
0	0	31	1	0	0	AB	0	160	69	1	26.9531	1	0	0	0	0	0	0	0	1	0	1	1	0
0	0	26	0	0	1	O	1	165	54	0	19.8347	0	0	0	0	0	0	0	0	0	0	0	0	0
0	0	27	0	0	0	O	1	156	63	1	25.8876	1	0	0	0	0	0	0	0	0	0	1	1	0
0	1	37	0	0	1	B	0	162	56	0	21.3382	0	1	0	0	0	0	0	1	0	0	0	0	0
0	0	26	1	0	0	AB	0	153	77	1	32.8933	1	0	1	0	1	0	0	0	0	0	1	1	0
0	1	35	0	0	0	B	0	163	73	1	27.4756	0	0	0	0	0	0	0	0	0	0	0	0	0
0	0	32	0	0	1	AB	0	155	76	1	31.6337	0	1	0	0	1	0	0	1	1	1	1	0	0
0	0	23	0	0	1	O	1	160	63	0	24.6094	1	1	0	0	0	0	0	0	0	0	0	0	0
0	1	36	0	0	0	B	0	163	64	0	24.0882	0	0	0	1	0	0	0	0	0	1	1	1	1
0	0	28	0	1	1	B	0	165	65	0	23.8751	0	0	1	0	0	0	0	0	0	0	0	0	0
0	0	27	1	0	1	A	0	158	70	1	28.0404	1	0	0	0	0	0	0	0	0	0	0	0	0
0	0	22	0	0	1	A	0	168	65	0	23.03	1	0	0	0	0	0	0	0	1	0	0	0	0
0	0	33	0	0	0	A	0	166	75	1	27.2173	0	0	0	1	1	0	0	0	0	1	0	0	0
0	0	34	0	0	0	AB	0	164	62	0	23.0518	0	0	0	0	1	0	0	0	0	0	0	0	1
0	0	31	0	1	0	O	1	158	66	1	26.4381	0	0	0	0	0	0	0	0	0	0	0	0	0
0	0	33	0	0	0	O	1	164	78	1	29.0006	0	0	0	1	0	0	0	0	0	1	1	1	1
0	0	27	1	0	1	A	0	154	52	0	21.9261	0	0	1	0	0	0	0	0	0	0	0	0	0
0	0	33	1	0	0	O	1	155	62	1	25.8065	1	0	0	1	0	0	0	0	1	0	0	1	0
0	0	29	0	0	1	O	1	165	65	0	23.8751	1	0	0	0	1	0	0	0	0	0	1	0	0
0	0	34	0	0	0	O	1	158	60	0	24.0346	1	0	0	1	0	0	0	1	0	0	1	1	0
0	0	26	0	0	1	O	1	162	63	0	24.0055	0	0	0	0	0	0	0	0	0	0	0	0	0
0	0	28	1	0	1	O	1	158	69	1	27.6398	0	0	0	0	0	0	0	0	0	0	0	0	1
0	0	34	0	0	0	O	1	158	71	1	28.441	1	0	0	0	0	0	0	0	0	0	0	1	0
0	1	37	0	0	0	O	1	154	63	1	26.5643	1	0	0	1	0	0	0	0	0	0	0	0	0
0	0	29	0	0	1	B	0	163	57	0	21.4536	0	0	0	0	0	0	0	0	0	0	0	0	0
0	0	29	0	0	1	B	0	160	78	1	30.4688	0	0	0	0	0	0	1	0	0	0	0	0	0
0	0	27	0	0	1	B	0	165	57.5	0	21.1203	1	1	0	0	0	1	0	0	0	0	0	0	0
0	0	32	0	0	1	B	0	152	67	1	28.9993	1	1	0	0	0	0	0	0	0	0	0	0	0
0	0	33	1	0	0	B	0	158	56	0	22.4323	0	0	0	1	0	0	0	0	1	0	0	0	0
0	0	25	0	0	1	O	1	171	89	1	30.4367	0	0	0	0	0	0	0	0	0	0	0	0	0
0	0	29	0	0	1	A	0	164	75.8	1	28.1826	0	0	0	1	1	0	0	0	1	0	0	0	0
0	0	30	1	0	1	B	0	160	63	0	24.6094	0	1	1	0	0	0	0	0	0	0	0	0	0
0	1	36	0	0	1	O	1	162	61	0	23.2434	0	0	0	0	0	0	0	0	0	0	0	0	0
0	0	27	0	0	1	O	1	160	46	0	17.9688	0	0	0	0	0	0	0	0	0	0	0	0	0
0	0	34	0	0	0	B	0	160	59	0	23.0469	1	0	0	1	0	0	1	0	0	0	1	0	0
0	1	17	0	0	1	A	0	158	59	0	23.634	1	0	1	0	0	0	0	0	0	0	1	0	0
0	0	28	0	0	1	A	0	155	63	1	26.2227	1	0	0	0	0	0	0	0	1	0	0	0	0
0	0	30	0	0	1	B	0	161	60	0	23.1473	1	0	0	0	0	0	0	1	0	0	0	0	0
0	0	28	0	0	0	B	0	160	61	0	23.8281	1	0	0	0	0	0	0	0	0	0	1	0	0
0	0	32	0	1	1	A	0	166	77	1	27.9431	1	1	1	0	0	0	1	1	1	0	0	1	0
0	1	44	0	0	0	A	0	160	69	1	26.9531	1	1	0	0	0	0	1	1	0	0	1	0	0
0	0	30	1	0	1		0	167	63	0	22.5896	1	1	0	0	0	1	0	0	0	1	1	0	0
0	0	30	0	0	1	O	1	163	64	0	24.0882	0	1	0	0	0	0	0	0	0	0	1	0	0
0	0	29	0	0	0	B	0	158	65	1	26.0375	1	1	0	0	0	0	0	1	1	1	1	0	0
0	1	38	0	0	0	A	0	160	75.5	1	29.4922	0	0	0	1	0	0	0	0	1	1	0	1	1
0	0	26	0	0	1	B	0	156	55	0	22.6003	0	0	0	0	1	0	1	0	0	0	1	0	0
0	0	26	1	0	1	O	1	162	61	0	23.2434	1	1	0	0	0	0	0	0	0	0	0	0	0
0	0	25	1	0	1	O	1	160	54	0	21.0938	1	0	0	0	0	0	0	0	0	0	1	0	0
0	0	27	0	0	1	A	0	163	65	0	24.4646	1	0	0	1	0	0	0	0	0	0	1	0	0
0	0	26	0	0	1	B	0	158	84	1	33.6485	0	1	0	0	1	0	1	0	0	0	0	0	0
0	0	25	0	0	1	AB	0	159	61	0	24.1288	0	0	1	1	0	0	0	0	0	0	0	0	0
0	0	25	0	0	1	A	0	160	67	1	26.1719	1	0	0	1	0	0	0	0	0	0	1	0	0
0	0	27	0	0	1	B	0	162	67	1	25.5296	1	0	0	1	0	0	0	0	0	0	0	0	0
0	0	25	1	0	1	B	0	155	56	0	23.3091	1	0	0	0	0	0	1	0	0	0	0	0	0
0	0	30	0	0	0	AB	0	168	67	0	23.7387	1	0	0	1	0	0	1	0	0	0	0	1	0
0	0	26	0	0	0	B	0	155	55	0	22.8928	1	0	0	1	0	0	0	0	0	0	1	0	0
0	0	28	1	0	1	A	0	168	68	0	24.093	1	1	0	0	0	1	1	1	0	0	0	0	0
0	0	34	0	0	1	O	1	160	65	1	25.3906	1	0	0	0	0	0	0	1	0	0	1	0	0
0	0	34	0	0	0	O	1	151	63	1	27.6304	1	0	0	0	1	0	0	0	0	1	0	0	0
0	0	27	0	0	1	AB	0	156	57	0	23.4221	1	0	0	0	0	0	0	0	0	0	0	0	0
0	1	43	0	0	0	O	1	163	95	1	35.756	0	0	0	1	0	0	1	0	0	0	0	1	1
0	0	25	0	0	1	O	1	160	58	0	22.6562	1	0	0	0	0	0	0	0	0	0	0	0	0
0	0	31	0	0	1	B	0	162	63	0	24.0055	0	0	0	0	0	1	1	0	0	0	0	0	0
0	0	25	0	0	1	A	0	160	75	1	29.2969	1	1	0	0	0	0	0	1	0	0	0	0	0
0	0	26	0	0	1	O	1	163	74	1	27.852	0	1	0	0	0	0	1	1	0	0	0	0	0
0	0	31	0	0	0	O	1	152	78	1	33.7604	1	0	0	1	0	0	1	0	0	0	0	1	0
0	0	28	0	0	0	O	1	145	52	0	24.7325	1	0	0	1	0	0	0	0	0	0	1	1	0
0	0	26	0	0	1	O	1	158	58	0	23.2335	0	0	0	0	0	0	0	0	0	0	0	0	0
0	0	27	0	0	1	B	0	158	66	1	26.4381	0	0	0	0	0	0	1	0	0	0	1	0	0
0	0	25	0	0	1	B	0	158	64	1	25.6369	0	0	0	0	0	0	0	0	0	0	0	0	0
0	0	23	0	0	1	B	0	167	58	0	20.7967	0	0	1	1	0	0	0	1	1	0	0	0	0
0	0	34	0	0	1	O	1	170	69	0	23.8754	0	0	0	0	0	0	0	0	0	0	0	0	1
0	1	40	0	1	0	A	0	163	64	0	24.0882	1	0	0	1	0	0	0	0	0	0	0	0	0
0	0	34	1	0	0	O	1	165	87	1	31.9559	0	0	0	0	0	0	0	0	1	1	0	0	1
0	0	26	0	0	0	B	0	160	67	1	26.1719	0	0	0	0	0	0	0	0	0	0	0	0	0
0	0	28	0	0	1	B	0	165	66	0	24.2424	0	0	0	0	1	0	0	0	0	0	0	0	1
0	0	30	0	1	1	A	0	153	54	0	23.0681	0	1	0	0	0	0	0	1	0	0	0	0	0
0	0	30	0	0	0	B	0	163	65	0	24.4646	0	0	0	0	0	0	0	0	0	0	0	1	0
0	0	29	0	0	1	O	1	160	68	1	26.5625	1	1	0	0	0	0	0	1	0	1	0	0	0
0	0	30	0	0	0	O	1	161	62	0	23.9188	0	0	0	0	0	0	0	0	0	0	0	0	0
0	1	38	1	0	0	O	1	165	64	0	23.5078	0	0	0	0	1	0	1	0	0	0	0	1	1
0	0	25	0	0	1	O	1	164	65	0	24.1672	1	1	0	0	0	0	1	1	0	0	0	0	0
0	0	29	0	0	1	O	1	162	63	0	24.0055	0	0	1	0	0	0	0	0	0	0	0	0	1
0	1	37	0	0	0	O	1	158	70	1	28.0404	0	0	0	1	1	0	0	1	0	0	0	1	0
0	0	33	1	0	1	O	1	168	89	1	31.5334	0	0	0	0	0	0	1	0	0	0	0	0	0
0	0	30	0	0	1	O	1	170	79	1	27.3356	1	1	0	0	0	0	0	0	0	0	0	0	0
0	1	35	0	0	0	O	1	165	61	0	22.4059	1	1	0	0	0	0	0	0	0	0	0	0	0
0	1	38	1	0	0	B	0	162	64	0	24.3865	1	0	0	0	0	0	0	0	0	1	0	0	0
0	0	24	0	0	1	A	0	168	55	0	19.487	0	0	0	0	0	0	0	0	0	0	1	0	0
0	1	37	0	0	0	O	1	160	70	1	27.3438	1	1	0	0	0	0	0	0	0	0	0	0	0
0	0	29	0	0	1	A	0	162	78	1	29.7211	0	0	0	0	0	0	0	0	1	0	0	0	0
0	0	19	1	0	1	O	1	160	75	1	29.2969	0	0	0	1	0	0	0	0	0	0	0	0	0
0	0	33	0	0	0	B	0	160	76	1	29.6875	0	0	0	0	0	1	0	1	0	0	0	0	0
0	0	33	0	0	1	AB	0	153	54.8	0	23.4098	0	1	0	0	0	1	0	1	0	0	0	0	0
0	0	33	0	0	0	O	1	163	80	1	30.1103	0	0	0	1	1	0	0	0	0	1	0	0	1
0	0	27	0	0	0	AB	0	157	63.5	1	25.7617	0	0	1	0	0	0	0	0	0	0	1	1	0
0	0	32	0	1	0	A	0	163	61	0	22.9591	0	0	0	1	1	0	0	0	0	0	0	1	0
0	0	26	0	0	1	O	1	158	55	0	22.0317	0	1	0	0	1	0	0	0	1	0	0	0	0
0	0	28	1	0	0	O	1	158	62	0	24.8358	0	0	1	1	0	0	0	0	0	0	0	1	0
0	0	21	1	0	1	A	0	168	85	1	30.1162	0	0	0	0	1	0	0	0	0	0	0	0	1
0	0	30	1	0	1	O	1	170	86.9	1	30.0692	0	1	0	0	0	0	0	1	0	0	0	0	1
0	0	26	0	0	1	O	1	168	61	0	21.6128	0	0	0	0	0	0	0	0	0	0	0	0	0
0	0	27	0	0	1	A	0	165	66	0	24.2424	1	1	0	0	1	0	0	0	0	0	1	0	0
0	0	30	1	1	0	B	0	165	62	0	22.7732	1	0	0	0	0	0	1	0	0	0	0	1	0
0	0	29	0	0	1	O	1	168	75	1	26.5731	1	1	0	0	0	0	0	1	0	0	1	0	0
0	1	37	0	0	1	O	1	165	63	0	23.1405	1	0	0	0	0	0	1	0	0	0	0	0	0
0	0	30	0	0	0	A	0	171	62	0	21.2031	1	0	0	0	0	0	0	0	0	0	0	1	0
0	0	24	1	0	1	A	0	162	74	1	28.1969	1	0	0	0	0	0	0	0	0	0	0	0	0
0	1	37	0	0	0	B	0	165	66	0	24.2424	1	0	0	1	0	0	1	0	1	0	1	0	0
0	0	27	0	0	1	AB	0	168	86	1	30.4705	0	0	0	0	1	0	0	0	0	0	0	0	1
0	1	35	0	0	1	B	0	158	64	1	25.6369	0	0	0	0	0	0	0	0	0	0	0	0	0
0	0	29	1	0	1	O	1	162	68	1	25.9107	1	0	0	0	1	0	0	0	0	0	0	0	0
0	0	27	0	0	1	B	0	160	74	1	28.9062	1	0	0	1	0	0	0	0	0	0	1	0	0
0	0	29	0	0	1	B	0	162	66	0	25.1486	1	0	0	0	0	0	0	1	1	0	0	0	0
0	0	27	0	0	0	AB	0	160	63	0	24.6094	1	0	0	1	0	0	1	0	0	0	1	0	0
0	0	29	1	0	1	A	0	163	74	1	27.852	0	0	0	1	0	0	0	0	0	0	1	0	0
0	0	33	0	0	0	O	1	155	71	1	29.5525	0	0	0	1	0	0	0	0	0	0	0	1	1
0	1	36	0	0	0	B	0	161	61	0	23.533	0	0	0	0	1	0	1	0	0	0	1	0	0
0	0	30	0	0	1	B	0	164	64	0	23.7954	0	0	1	0	1	0	0	0	0	1	0	0	0
0	0	26	0	0	1	A	0	156	57	0	23.4221	1	0	0	1	0	0	0	0	0	0	1	0	0
0	0	31	0	0	1	B	0	157	72	1	29.2101	0	0	0	0	0	0	0	1	1	0	0	0	1
0	0	30	0	0	0	A	0	163	60	0	22.5827	1	0	0	0	0	0	0	1	0	0	0	0	0
0	0	33	0	0	0	A	0	168	70	0	24.8016	0	0	1	1	0	0	1	0	0	0	1	1	0
0	0	31	0	0	1	AB	0	169	62	0	21.7079	1	0	0	0	0	0	0	1	0	0	0	0	0
0	0	32	0	0	0	B	0	168	70	0	24.8016	0	0	0	0	0	0	1	1	0	0	0	0	0
0	0	32	0	0	0	O	1	162	70	1	26.6728	1	0	0	1	0	0	0	0	0	0	0	0	0
0	0	26	0	0	1	A	0	160	72	1	28.125	0	0	0	1	0	0	0	0	0	1	0	0	1
0	0	25	0	0	1	AB	0	168	67	0	23.7387	1	0	0	0	0	0	0	0	0	0	0	0	0
0	0	29	1	0	0	O	1	162	67	1	25.5296	0	0	0	0	0	0	1	0	0	0	0	1	0
0	0	29	0	0	1	A	0	163	58	0	21.83	1	0	0	0	1	0	0	0	0	0	0	0	0
0	0	22	0	0	1	AB	0	165	60	0	22.0386	0	0	0	1	1	0	0	0	0	1	0	0	1
0	0	26	1	0	0	A	0	170	69	0	23.8754	1	0	0	0	0	0	0	0	0	0	1	0	0
0	0	30	0	0	1	O	1	163	77	1	28.9811	0	0	0	0	0	0	1	0	1	0	0	0	0
0	0	28	0	0	1	AB	0	158	56	0	22.4323	1	0	0	0	0	0	0	0	1	0	1	0	0
0	1	40	0	0	0	O	1	168	67	0	23.7387	0	0	1	1	1	0	0	0	0	0	0	0	1
0	0	28	0	0	1	O	1	168	71	1	25.1559	1	0	0	0	0	0	0	0	1	0	0	0	0
0	0	34	0	0	0	AB	0	160	60	0	23.4375	1	0	0	0	0	0	1	0	0	0	0	1	0
0	0	28	1	0	1	B	0	157	58	0	23.5304	0	0	1	0	0	0	0	0	0	0	0	0	0
0	1	35	0	0	0	B	0	160	67	1	26.1719	1	0	0	0	0	0	0	0	0	0	0	1	0
0	0	34	0	0	0	B	0	160	56	0	21.875	0	0	0	0	0	0	0	0	0	0	0	1	0
0	0	32	0	0	1	B	0	170	76	1	26.2976	0	0	0	0	0	0	1	1	0	0	0	0	0
0	1	36	1	0	0	O	1	156	58	0	23.833	1	0	0	0	0	0	0	0	0	0	0	0	0
0	0	34	0	0	1	B	0	163	69	1	25.9701	0	0	0	0	1	0	1	0	0	0	0	0	0
0	1	36	0	0	0	B	0	163	71	1	26.7229	0	0	1	0	1	0	0	0	0	0	0	0	1
0	0	26	0	0	1	A	0	156	57	0	23.4221	1	0	0	1	0	0	0	0	1	0	0	0	0
0	0	26	0	0	1	A	0	161	58	0	22.3757	1	0	0	0	0	0	0	0	0	0	0	0	0
0	0	26	1	0	1	O	1	155	67	1	27.8876	1	1	0	0	0	0	0	0	0	0	0	0	0
0	0	26	0	0	1	O	1	158	76	1	30.4438	1	0	0	0	0	0	1	0	1	1	1	0	0
0	0	32	0	0	0	A	0	168	79	1	27.9904	1	0	0	0	0	0	1	1	1	0	1	0	0
0	0	27	1	0	1	O	1	157	66.5	1	26.9788	1	0	1	0	0	0	0	1	1	0	0	0	0
0	0	33	0	0	0	A	0	162	65	0	24.7676	0	0	0	0	0	0	0	0	0	0	0	0	0
0	1	39	0	0	0	A	0	150	55	0	24.4444	1	0	0	1	0	0	0	0	0	0	0	0	0
0	1	36	1	0	0	AB	0	155	75	1	31.2175	0	0	0	0	1	0	0	0	0	0	0	1	0
0	0	26	0	0	1	B	0	160	61	0	23.8281	0	0	0	0	0	0	0	0	0	0	0	0	0
0	0	32	0	0	1	A	0	174	71	0	23.4509	1	1	0	0	0	0	0	1	0	0	1	0	0
0	0	28	0	0	1	A	0	155	60	0	24.974	0	1	0	0	0	0	0	1	0	0	1	0	0
0	0	31	0	0	1	O	1	162	64	0	24.3865	1	0	0	0	0	0	0	0	0	0	0	0	0
0	1	39	0	1	0	B	0	165	63	0	23.1405	1	0	0	1	1	0	0	0	0	0	1	1	0
0	0	24	0	0	0	O	1	171	70	0	23.939	0	1	0	0	0	0	1	0	0	0	0	0	0
0	0	24	1	0	1	AB	0	160	60	0	23.4375	0	0	0	0	0	0	0	0	0	0	0	0	0
0	0	22	0	0	1	A	0	140	45	0	22.9592	1	0	0	0	0	0	0	0	0	0	0	0	0
0	0	26	0	0	1	AB	0	160	72	1	28.125	1	0	0	0	0	0	0	0	1	0	1	0	0
0	0	28	0	0	1	B	0	155	56	0	23.3091	1	0	0	0	0	0	0	0	0	0	0	0	0
0	1	39	0	0	0	AB	0	156	53	0	21.7784	1	0	0	0	0	0	0	0	1	0	0	0	0
0	0	30	0	0	1	AB	0	168	87	1	30.8248	0	1	1	0	0	0	0	1	0	0	0	0	1
0	0	27	0	0	1	A	0	164	76	1	28.257	0	0	0	0	0	0	0	1	0	0	0	0	1
0	1	36	0	1	1	B	0	165	78	1	28.6501	0	0	0	0	1	0	1	1	0	1	0	1	1
0	0	31	0	0	1	A	0	160	60	0	23.4375	0	1	0	0	0	0	1	1	0	0	0	1	0
0	0	29	0	0	1	AB	0	160	57	0	22.2656	0	0	0	1	1	0	0	0	0	0	0	0	0
0	0	30	0	0	1	O	1	162	58	0	22.1003	0	0	0	1	0	0	0	0	1	0	0	0	0
0	1	40	0	0	0	O	1	152	52	0	22.5069	0	1	0	0	0	0	0	0	1	0	0	0	0
0	1	38	0	0	0	A	0	162	57	0	21.7193	0	1	0	1	0	0	1	1	0	0	1	0	0
0	1	36	0	0	1	B	0	160	86	1	33.5938	0	0	0	0	1	0	1	0	0	0	1	0	1
0	0	25	0	0	1	A	0	156	70	1	28.764	0	0	0	1	0	0	0	0	0	0	0	0	1
0	1	36	0	0	1	B	0	160	61	0	23.8281	0	1	0	0	1	0	1	0	0	0	0	0	0
0	1	39	0	0	0	A	0	160	62	0	24.2188	0	0	0	0	0	0	0	0	0	0	0	0	0
0	0	32	0	0	0	O	1	160	58	0	22.6562	1	0	0	1	0	0	1	0	0	0	1	1	0
0	0	30	0	0	1	B	0	157	56	0	22.719	0	1	0	0	0	0	0	1	1	0	1	0	0
0	1	35	0	0	1	A	0	169	75	1	26.2596	0	0	0	0	0	1	0	1	0	0	0	0	1
0	0	28	0	0	0	A	0	168	68	0	24.093	1	1	0	0	0	0	0	0	0	0	0	0	0
0	0	26	0	0	1	O	1	155	52	0	21.6441	0	0	0	0	0	0	1	0	0	0	0	0	0
0	0	29	0	0	1	AB	0	168	67	0	23.7387	1	0	0	1	0	0	0	0	0	1	0	0	0
0	0	26	0	0	1	O	1	163	56	0	21.0772	1	0	0	0	0	0	0	0	1	0	0	0	0
0	1	35	0	0	1	O	1	160	62	0	24.2188	1	1	0	0	0	0	1	1	0	0	0	0	0
0	0	33	0	0	1	B	0	160	71	1	27.7344	0	0	0	0	0	0	1	0	0	0	0	0	0
0	0	28	0	0	1	A	0	160	66	1	25.7812	0	1	0	1	0	0	0	0	0	0	0	0	0
0	1	36	0	0	0	O	1	154	66	1	27.8293	0	0	0	0	0	0	0	0	0	0	0	1	0
0	0	25	1	0	1	O	1	158	54	0	21.6311	0	0	0	0	0	0	0	0	0	0	0	0	0
0	1	39	0	0	0	A	0	160	59	0	23.0469	0	0	0	0	0	0	0	0	0	0	0	0	0
0	0	29	0	0	0	B	0	160	70	1	27.3438	0	0	1	0	0	0	0	0	1	0	0	1	1
0	0	33	0	0	0	O	1	168	67	0	23.7387	1	0	0	0	0	0	0	0	0	0	1	0	0
0	0	34	1	0	1	O	1	158	58	0	23.2335	0	0	0	0	0	0	0	0	0	0	0	1	0
0		30	0	0	0	A	0	156	47.5	0	19.5184	0	0	0	0	1	0	0	0	0	0	0	1	0
0	0	30	0	0	0	O	1	163	74	1	27.852	0	0	0	0	0	0	0	0	0	0	0	0	0
0	0	31	0	0	0	A	0	160	60	0	23.4375	0	0	1	0	1	0	0	0	0	0	0	1	0
0	0	28	1	0	1	O	1	155	65	1	27.0552	0	0	0	0	0	0	1	0	0	1	0	0	1
0	0	32	1	0	1	AB	0	167	76	1	27.2509	0	1	0	0	1	0	0	0	0	0	0	0	1
0	0	30	0	0	1	B	0	155	64	1	26.6389	1	0	0	0	0	0	0	0	0	0	1	0	0
0	1	35	0	0	0	B	0	158	59	0	23.634	0	0	0	0	0	0	1	0	0	0	0	0	0
0	0	31	0	0	0	O	1	158	57	0	22.8329	1	0	0	0	0	0	0	0	0	0	1	1	0
0	0	25	1	0	1	A	0	150	76	1	33.7778	0	0	0	0	0	0	0	0	0	0	0	0	1
0	0	32	0	1	1	O	1	161	66	1	25.462	1	1	0	0	0	0	0	1	0	0	0	1	0
0	0	26	0	0	1	A	0	158	65	1	26.0375	0	0	0	0	0	0	0	0	0	0	0	0	0
0	0	26	0	0	1	AB	0	162	60	0	22.8624	1	0	0	0	0	0	0	0	0	0	0	0	0
0	0	34	0	0	0	B	0	167	63	0	22.5896	1	0	0	0	0	0	0	0	0	0	0	0	0
0	0	29	0	0	1	A	0	168	72	1	25.5102	1	1	0	0	0	0	0	1	0	0	0	0	0
0	0	32	0	0	0	O	1	155	67	1	27.8876	0	0	0	0	0	0	0	0	0	0	0	0	0
0	0	31	0	0	0	O	1	163	60	0	22.5827	0	0	1	0	0	0	0	0	0	0	0	0	0
0	0	34	0	0	0	B	0	162	60	0	22.8624	1	0	0	0	0	0	0	0	1	0	0	0	0
0	0	29	1	0	1	A	0	160	64	1	25	0	1	0	0	0	0	0	1	0	0	0	0	0
0	1	38	0	0	0	O	1	165	77	1	28.2828	0	0	0	1	0	0	0	0	1	0	1	1	0
0	0	28	0	0	0	O	1	151	50	0	21.9289	1	0	1	1	0	0	0	0	0	0	0	0	0
0	1	37	1	1	0	B	0	164	80	1	29.7442	0	0	0	1	0	0	0	0	1	0	0	0	0
0	0	24	0	0	1	B	0	155	59	0	24.5578	0	0	0	1	1	0	0	0	1	0	0	0	0
0	0	31	0	0	1	AB	0	165	66	0	24.2424	1	0	0	0	1	0	1	0	1	0	1	0	0
0	0	30	1	0	1	AB	0	162	85	1	32.3884	0	1	0	0	0	0	0	0	0	0	1	0	0
0	0	28	0	0	1	A	0	160	63	0	24.6094	1	1	0	0	0	0	0	1	0	0	0	0	0
0	0	27	0	0	0	O	1	163	71	1	26.7229	0	0	0	0	0	1	0	0	0	0	0	0	0
0	0	33	0	0	0	B	0	160	59	0	23.0469	1	0	0	0	0	0	0	0	0	0	0	1	0
0	0	34	0	0	0	O	1	158	57	0	22.8329	0	0	0	0	0	0	0	0	0	0	0	1	1
0	0	25	1	0	0	AB	0	155	60	0	24.974	1	0	0	0	0	0	0	0	1	0	1	0	0
0	0	28	0	0	1	A	0	160	57	0	22.2656	1	1	0	0	0	0	0	0	0	0	0	0	0
0	0	31	0	0	0	A	0	157	60	0	24.3418	0	0	0	0	0	0	1	0	0	0	0	1	0
0	0	28	0	0	1	O	1	153	53	0	22.6409	0	1	0	0	0	0	1	1	0	0	0	0	0
0	1	38	0	0	0	O	1	160	60	0	23.4375	0	0	0	0	0	0	1	0	0	0	0	1	0
0	1	37	0	0	1	O	1	165	89	1	32.6905	0	1	0	0	0	1	1	1	0	1	0	0	1
0	0	27	1	0	1	A	0	164	60	0	22.3081	0	0	0	0	0	0	1	0	0	0	0	0	0
0	0	31	0	0	0	B	0	166	82	1	29.7576	0	1	0	0	0	0	0	0	0	0	0	1	0
0	0	28	0	0	1	O	1	160	93	1	36.3281	0	1	0	0	0	0	0	1	0	0	0	0	1
0	0	30	0	0	1	O	1	157	57	0	23.1247	0	0	0	0	1	0	0	0	1	1	0	0	0
0	0	24	0	0	0	AB	0	168	68	0	24.093	1	0	0	1	0	0	1	0	0	0	1	0	0
0	1	37	0	0	0	AB	0	158	68	1	27.2392	0	0	0	0	0	0	0	0	0	0	0	0	0
0	1	36	1	0	0	A	0	162	67	1	25.5296	1	0	0	0	0	0	0	0	0	0	0	0	0
0	0	28	0	0	0	A	0	156	60	0	24.6548	1	0	0	0	0	0	0	0	1	0	0	1	0
0	0	30	1	0	1	O	1	165	65	0	23.8751	1	0	0	0	0	0	1	0	1	0	0	0	0
0	0	30	0	0	1	AB	0	150	58	1	25.7778	1	0	0	0	0	0	1	0	0	0	0	0	0
0	0	33	0	0	1	B	0	160	55	0	21.4844	1	0	0	1	0	0	0	0	1	0	0	0	0
0	0	30	0	0	1	B	0	162	90	1	34.2936	0	0	0	0	0	0	0	0	0	0	0	0	1
0	0	31	0	0	0	B	0	168	68	0	24.093	1	0	0	0	0	0	1	0	1	0	1	1	0
0	0	28	0	0	1	A	0	162	50	0	19.052	0	0	0	0	0	0	0	0	0	0	0	0	0
0	0	27	1	0	0	O	1	160	78	1	30.4688	1	0	0	0	0	0	0	0	0	0	0	1	0
0	0	29	0	0	0	O	1	150	54	0	24	1	0	0	0	0	0	0	0	0	0	0	1	0
0	1	36	1	0	0	A	0	162	66.7	1	25.4153	1	0	0	0	0	0	0	0	0	0	0	0	0
0	0	29	0	0	0	O	1	165	65.5	0	24.0588	0	0	0	0	0	0	0	0	0	0	1	0	0
0		21	0	0	0	O	1	162	60	0	22.8624	0	0	0	0	0	0	0	0	0	0	0	0	0
0	1	38	1	0	1		0	161	57	0	21.9899	1	0	0	0	0	0	1	1	0	0	0	0	1
0	0	30	0	0	1	O	1	165	69	1	25.3444	1	1	0	0	0	0	0	0	0	0	0	0	0
0	0	33	0	0	1	A	0	169	69	0	24.1588	0	1	0	0	0	0	0	1	0	0	1	0	0
0	0	23	0	0	1	A	0	160	57	0	22.2656	1	0	0	0	0	0	0	0	0	0	1	0	0
0	0	22	0	0	1	A	0	154	55	0	23.1911	1	0	0	0	0	0	0	0	0	1	1	0	0
0	1	35	1	0	1	AB	0	154	71.7	1	30.2328	0	0	0	0	0	0	0	0	1	0	0	0	1
0	0	25	0	0	1	A	0	163	56	0	21.0772	0	0	0	0	0	0	0	0	0	0	0	0	0
0	0	28	0	0	0	A	0	163	62	0	23.3355	1	0	1	0	0	0	0	0	1	0	0	1	0
0	0	30	1	0	0	O	1	160	58	0	22.6562	0	0	1	0	0	0	0	1	0	0	0	0	0
0	0	33	0	0	0	B	0	160	71	1	27.7344	1	0	0	1	0	0	0	0	1	0	0	0	0
0	0	31	0	0	1		0	158	70	1	28.0404	0	0	0	0	0	0	1	1	0	0	0	0	0
0	0	28	0	1	1	B	0	173	76	1	25.3934	0	0	0	0	0	0	1	1	1	0	0	0	1
0	0	25	0	0	1	O	1	154	55	0	23.1911	1	0	0	0	0	0	1	0	0	0	0	0	0
0	1	40	1	0	0	B	0	158	57	0	22.8329	1	0	0	0	0	0	0	0	1	0	1	1	0
0	0	29	0	0	1	B	0	167	86	1	30.8365	0	0	0	0	0	1	0	0	0	0	0	0	0
0	0	32	0	0	1	O	1	158	59	0	23.634	0	0	0	0	0	0	1	0	0	0	0	0	0
0	0	26	0	0	1	B	0	165	64	0	23.5078	0	0	0	0	0	0	0	0	0	0	0	0	0
0	0	33	0	1	0	A	0	155	62	1	25.8065	1	1	0	0	0	0	0	0	0	0	0	0	0
0	1	38	0	0	1	A	0	162	74	1	28.1969	1	1	0	1	0	0	1	1	0	0	0	0	0
0	0	28	0	1	0	A	0	160	61	0	23.8281	0	0	0	0	1	0	0	0	1	1	0	0	1
0	1	35	0	0	0	A	0	155	71	1	29.5525	0	0	0	0	1	0	0	0	0	0	0	1	1
0	0	26	1	0	1	B	0	165	50	0	18.3655	0	0	0	0	1	0	1	0	1	0	1	0	0
0	0	29	0	0	1	A	0	158	90	1	36.0519	0	0	0	0	0	0	1	0	0	1	0	0	1
0	1	38	1	1	0	AB	0	162	77	1	29.34	1	0	0	0	0	0	0	0	0	0	0	1	0
0	0	29	0	0	0	A	0	162	62	0	23.6244	0	0	1	0	0	0	0	0	0	0	0	0	0
0	0	29	0	0	1	O	1	158	88	1	35.2508	0	0	0	0	0	0	0	0	0	0	0	0	1
0	0	26	0	0	1	A	0	155	59	0	24.5578	0	0	0	1	0	0	0	1	0	0	0	0	0
0	0	23	0	0	1	B	0	162	60	0	22.8624	0	0	0	0	0	0	0	0	0	0	0	0	0
0	0	28	0	0	1	A	0	168	73	1	25.8645	1	0	0	0	0	0	0	0	1	0	0	0	0
0	0	30	0	0	1	AB	0	161	74	1	28.5483	0	0	0	0	0	0	1	1	0	0	0	0	0
0	0	30	0	0	1	AB	0	157	65	1	26.3702	0	0	0	0	1	0	0	0	0	1	0	0	1
0	0	34	0	0	0	O	1	162	74	1	28.1969	0	0	1	1	0	0	0	0	0	0	1	0	0
0	0	32	0	0	1	O	1	164	82	1	30.4878	0	0	0	1	1	0	1	0	0	0	0	0	1
0	0	30	0	0	1	O	1	158	70	1	28.0404	0	0	0	0	1	0	0	0	1	0	0	0	0
0	0	28	0	0	1	O	1	160	56	0	21.875	1	0	0	0	0	0	0	0	0	0	1	0	0
0	1	35	0	0	0	B	0	168	84	1	29.7619	0	0	0	0	0	0	1	0	0	0	0	1	1
0	0	27	0	0	1	B	0	162	54	0	20.5761	1	0	0	0	0	0	0	0	0	0	0	0	0
0	0	34	0	0	0	B	0	157	55	0	22.3133	0	0	1	1	0	0	0	1	1	0	0	1	0
0	0	24	0	0	1	O	1	160	65	1	25.3906	1	0	0	0	0	0	0	1	0	0	0	0	0
0	1	37	1	1	0	O	1	160	70	1	27.3438	1	0	0	1	0	0	0	0	1	0	0	1	0
0	0	26	0	0	0	AB	0	159	61	0	24.1288	1	0	0	0	0	0	0	0	0	0	0	0	0
0	0	29	1	1	1	B	0	161	66	1	25.462	0	0	0	0	0	0	0	1	0	0	0	1	1
0	0	29	1	0	1	A	0	158	52.8	0	21.1505	0	0	0	0	0	0	0	0	0	1	0	0	1
0	1	36	0	0	0	AB	0	150	80	1	35.5556	1	0	0	0	0	1	1	0	0	0	1	0	0
0	1	37	0	0	0	B	0	167	84	1	30.1194	0	0	0	0	0	0	1	0	0	0	0	1	0
0	0	28	0	0	0	B	0	168	65	0	23.03	0	0	0	1	0	0	0	0	0	0	0	0	0
0	0	33	0	0	0	O	1	152	70	1	30.2978	1	0	0	0	0	0	0	0	0	0	0	0	0
0	0	26	0	0	1	A	0	165	77	1	28.2828	1	1	0	0	0	0	0	0	0	0	0	0	0
0	1	35	0	0	0	AB	0	154	58	0	24.4561	1	0	0	0	0	0	0	0	1	0	1	0	0
0	1	37	0	1	0	A	0	160	60	0	23.4375	0	0	1	0	0	0	0	0	1	0	0	1	0
0	0	29	1	0	1	B	0	162	88	1	33.5315	1	0	0	0	0	0	1	0	0	0	0	0	0
0	0	27	1	0	1	O	1	155	75	1	31.2175	0	0	0	1	1	0	0	0	0	0	0	0	0
0	0	23	0	0	0	O	1	155	60	0	24.974	1	0	0	0	1	0	0	0	0	0	0	1	0
0	0	29	0	0	1	O	1	173	70	0	23.3887	1	0	0	0	0	0	0	0	1	0	1	0	0
0	0	33	0	0	0	O	1	155	54	0	22.4766	0	0	1	0	0	0	0	0	0	0	1	1	0
0	0	28	0	0	0	O	1	168	82	1	29.0533	0	0	0	0	0	0	0	0	0	0	0	1	0
0	1	40	0	0	0	AB	0	159	57	0	22.5466	0	0	0	0	0	0	0	0	0	0	0	0	0
0	0	28	0	0	1	AB	0	158	78	1	31.245	1	0	0	0	0	0	0	0	0	0	0	0	0
0	0	32	0	0	1	O	1	156	55	0	22.6003	1	0	0	0	0	0	0	1	0	0	0	0	0
0	0	33	0	0	0	O	1	156	65	1	26.7094	0	1	0	0	1	0	0	0	0	0	0	1	0
0	0	23	0	0	1	B	0	163	66	0	24.841	0	0	0	0	0	0	0	0	0	0	1	0	0
0	0	31	1	0	0	O	1	158	73	1	29.2421	0	1	1	0	1	0	0	0	1	1	0	1	0
0	1	41	0	0	0	B	0	161	79	1	30.4772	0	0	0	1	0	0	0	0	0	1	0	1	1
0	1	36	0	0	1	O	1	160	58	0	22.6562	0	1	0	0	0	0	0	1	0	1	0	0	1
0	0	29	0	0	1	A	0	163	87	1	32.7449	0	0	0	1	0	0	1	0	0	1	0	0	0
0	0	23	0	0	1	A	0	160	81	1	31.6406	0	0	0	0	0	0	0	0	0	0	0	0	1
0	0	28	0	0	1	O	1	160	83	1	32.4219	0	1	0	0	1	0	1	1	1	0	0	0	0
0	0	28	0	0	1	B	0	164	90	1	33.4622	1	0	0	0	0	0	0	0	1	0	0	0	0
0	0	31	0	0	0	O	1	156	60	0	24.6548	0	0	0	0	0	0	0	0	0	0	0	0	0
0	0	28	0	0	1	O	1	162	81	1	30.8642	0	1	0	0	0	0	1	1	0	0	1	1	0
0	0	23	0	0	1	A	0	160	79	1	30.8594	1	1	0	0	0	0	0	0	0	0	0	0	0	35	1860
0	0	30	0	1	1	O	1	171	83	1	28.3848	1	0	0	0	1	0	0	1	0	0	1	0	0
0	1	38	0	0	0	AB	0	159	73	1	28.8754	1	0	0	0	0	0	0	1	1	0	1	1	0
0	0	26	0	0	1	B	0	153	64	1	27.3399	0	0	0	0	0	0	1	0	1	0	0	0	0
0	0	28	0	0	1	B	0	165	65	0	23.8751	1	0	0	0	0	0	0	0	0	0	0	0	0
0	0	27	1	0	1	O	1	160	75	1	29.2969	0	0	0	0	0	0	0	1	0	0	0	0	1
0	1	47	0	0	0	A	0	162	70	1	26.6728	0	0	0	1	0	0	0	0	0	0	0	1	1
0	0	32	0	0	1	B	0	160	56	0	21.875	1	0	0	1	0	0	1	1	0	0	0	0	0
0	1	36	0	0	0	O	1	150	80	1	35.5556	0	0	0	0	0	0	0	0	0	0	0	0	1
0	0	31	0	0	0	O	1	158	54	0	21.6311	0	0	0	0	0	0	1	0	0	1	0	0	0
0	0	34	0	0	0	O	1	160	67	1	26.1719	0	0	0	0	1	0	0	0	0	1	0	1	1
0	0	32	0	1	1	A	0	160	85	1	33.2031	0	0	0	0	1	0	0	0	0	1	0	0	1
0	0	34	0	0	0	A	0	160	59	0	23.0469	1	0	0	0	0	1	0	0	0	0	1	0	0
0	1	35	0	0	0	A	0	163	70	1	26.3465	0	0	0	0	0	0	0	0	1	0	0	1	0
0	0	30	0	0	1	O	1	158	67	1	26.8386	0	0	0	0	1	0	0	1	0	0	0	0	0
0	0	21	0	0	1	O	1	165	58	0	21.3039	0	0	0	0	0	0	0	0	0	0	1	0	0
0	0	29	1	1	1	A	0	168	59	0	20.9042	0	0	0	0	1	0	0	0	0	1	0	0	1
0	0	26	0	0	1	O	1	168	65	0	23.03	1	0	0	0	0	0	0	1	0	0	0	0	0
0	0	31	0	0	1	AB	0	166	50	0	18.1449	0	0	0	1	0	0	1	0	0	0	1	0	0
0	0	34	0	0	0	B	0	158	50	0	20.0288	1	0	0	0	0	0	1	0	1	0	1	1	0
0	0	21	0	0	1	B	0	150	46	0	20.4444	0	0	1	0	1	0	0	0	0	0	1	0	0
0	0	29	0	0	0	B	0	160	55	0	21.4844	1	1	0	0	0	0	0	0	0	0	0	0	0
0	0	31	0	0	1	AB	0	158	67	1	26.8386	0	1	0	0	0	0	0	1	0	0	0	0	0
0	0	31	0	0	1	B	0	160	51	0	19.9219	0	0	0	1	0	1	0	1	0	0	0	0	0
0	0	29	0	0	0	O	1	161	65	1	25.0762	1	0	0	0	0	0	1	0	0	0	0	0	0
0	0	27	0	0	0	O	1	162	64	0	24.3865	1	0	0	1	0	0	1	0	0	0	0	0	0
0	0	29	0	0	0	A	0	155	73	1	30.385	0	0	0	0	0	0	0	0	0	0	0	1	0
0	0	24	0	0	1	AB	0	165	53	0	19.4674	0	0	0	0	0	0	0	0	0	0	0	0	0
0	0	28	0	0	1	B	0	165	78	1	28.6501	0	1	0	0	0	0	0	0	0	0	1	0	0
0	0	33	0	0	1	B	0	158	68	1	27.2392	0	0	0	0	0	0	0	0	0	1	0	0	1
0	0	25	0	0	1	B	0	164	53	0	19.7055	1	0	0	0	0	0	0	0	0	0	1	0	0
0	0	31	1	0	0	AB	0	158	50	0	20.0288	1	0	1	0	0	0	1	0	1	0	1	0	0
0	1	36	0	0	1	AB	0	160	59	0	23.0469	1	0	0	1	0	0	0	0	0	0	0	0	0
0	0	26	0	0	1	B	0	160	75	1	29.2969	0	1	0	0	0	0	0	1	1	0	1	0	0
0	0	31	0	0	1	B	0	158	57	0	22.8329	0	0	0	0	1	0	0	0	0	1	0	0	1
0	1	17	0	0	0	B	0	173	60	0	20.0474	0	0	0	0	0	0	0	0	0	0	0	0	1
0	0	24	0	0	1	B	0	155	54	0	22.4766	1	0	0	0	0	0	0	0	0	0	0	0	0
0	0	32	0	0	0	A	0	162	60	0	22.8624	0	0	0	0	0	0	1	0	0	0	0	0	0
0	0	34	0	0	0	A	0	158	70	1	28.0404	0	0	0	0	0	0	0	0	0	0	1	0	0
0	0	28	0	0	1	O	1	157	65	1	26.3702	1	0	0	0	0	0	0	0	0	0	0	0	0
0	0	29	0	0	1	B	0	160	60	0	23.4375	1	0	0	0	0	0	0	0	1	0	1	0	0
0	0	32	0	0	1	O	1	163	78	1	29.3575	1	0	0	0	0	0	1	0	0	0	0	0	0
0	0	29	0	0	1	O	1	155	71	1	29.5525	1	0	0	0	0	0	1	0	0	0	0	0	0
0	0	27	0	0	1	AB	0	160	73	1	28.5156	1	1	0	0	0	0	0	1	1	0	0	0	0
0	0	32	0	0	0	B	0	162	60	0	22.8624	1	0	0	1	0	0	0	0	0	0	0	1	0
0	0	19	0	0	1	B	0	162	59	0	22.4813	0	0	0	1	0	0	0	0	0	0	0	0	0
0	0	27	0	0	1	O	1	160	82	1	32.0312	1	1	0	0	0	0	0	1	0	0	1	0	0
0	0	24	1	0	1	A	0	153	65	1	27.7671	0	0	0	0	1	0	0	0	0	0	0	1	1
0	0	23	1	0	0	B	0	165	65	0	23.8751	1	0	0	0	1	0	0	0	0	1	1	1	0
0	0	27	0	0	1	A	0	163	59	0	22.2063	0	0	1	1	0	0	0	1	0	0	0	0	0
0	0	33	0	0	0	O	1	160	73	1	28.5156	0	0	1	1	0	0	0	0	0	0	0	0	1
0	0	25	0	0	1	O	1	160	55	0	21.4844	0	0	0	0	0	1	0	0	0	0	1	0	0
0	0	30	0	0	1	O	1	158	68	1	27.2392	1	1	0	0	0	0	1	1	0	0	0	0	0
0	1	38	0	0	0	O	1	160	61	0	23.8281	0	0	0	0	0	0	0	0	1	1	0	1	1
0	0	33	0	0	1	O	1	167	68	0	24.3824	0	1	0	0	1	0	1	0	0	1	0	0	0
0	0	26	0	0	1	O	1	170	57	0	19.7232	0	0	0	0	0	0	0	0	0	0	0	0	0
0	0	29	1	1	1	O	1	163	62	0	23.3355	0	0	0	0	0	0	0	0	0	0	0	0	1
0	1	38	0	1	1	A	0	163	65	0	24.4646	1	0	0	0	0	0	1	0	0	0	0	0	0
0	0	29	0	0	1	B	0	160	70	1	27.3438	1	0	0	0	0	0	0	0	1	0	0	0	0
0		29	0	0	0	A	0	165	61	0	22.4059	1	0	0	1	0	0	0	0	0	0	0	1	0
0	0	22	0	0	0	B	0	158	56	0	22.4323	0	1	0	1	0	0	0	0	0	0	0	0	1
0	0	27	0	0	1	A	0	163	64	0	24.0882	1	0	0	0	0	0	0	0	1	0	1	0	0
0	0	31	0	0	1	O	1	162	70	1	26.6728	0	0	0	1	0	0	1	0	0	0	0	0	0
0	0	31	0	0	1	B	0	154	51	0	21.5045	0	0	0	0	0	0	0	0	0	1	1	0	1
0	0	30	0	0	1	B	0	163	72	1	27.0993	1	1	0	0	0	1	0	1	0	0	1	0	0
0	0	31	0	0	1	A	0	165	68	0	24.977	1	1	0	0	0	0	0	0	0	0	1	0	0
0	0	26	0	0	1	B	0	163	68	1	25.5937	0	0	0	1	0	0	0	0	0	0	0	0	0
0	0	30	0	1	1	O	1	165	70	1	25.7117	0	0	0	0	0	0	1	0	0	0	1	1	0
0	1	37	0	1	0	B	0	165	70	1	25.7117	0	0	0	1	0	0	0	0	0	0	0	0	0
0	1	38	0	0	0	A	0	158	58	0	23.2335	1	0	1	1	0	1	0	0	0	0	0	0	0
0	0	24	0	0	0	O	1	158	57	0	22.8329	0	0	0	1	0	0	1	0	0	0	0	1	0
0	0	30	0	0	0	A	0	160	70	1	27.3438	1	0	0	0	0	0	0	0	1	0	1	1	0
0	0	27	1	0	1	A	0	168	47	0	16.6525	1	0	0	0	0	0	0	0	1	0	1	0	0
0	0	30	0	0	1	B	0	157	62	1	25.1532	1	0	0	0	0	0	0	0	0	0	0	0	0
0	0	32	0	0	0	B	0	163	64	0	24.0882	0	0	0	0	0	0	0	0	0	0	0	1	0
0	0	33	0	0	0	O	1	160	58	0	22.6562	0	0	0	1	0	0	0	0	0	0	1	1	0
0	0	29	0	0	1	A	0	158	59	0	23.634	1	1	0	0	0	0	0	1	0	0	0	0	0
0	1	36	0	0	1	O	1	157	74	1	30.0215	0	0	0	0	1	0	0	0	0	0	0	0	0
0	0	28	0	0	1	O	1	166	58	0	21.048	0	0	0	0	0	0	0	0	0	0	0	0	0
0	1	40	1	0	0	A	0	162	93	1	35.4367	0	0	0	0	0	0	0	0	0	0	0	1	1
0	0	25	1	0	1	O	1	156	52	0	21.3675	1	0	0	1	0	0	1	0	0	0	0	0	0
0	0	28	1	0	0	O	1	160	60	0	23.4375	0	0	1	0	1	0	0	0	0	0	1	1	1
0	0	30	0	0	1	A	0	152	73	1	31.5963	1	0	0	0	0	0	0	0	0	0	0	0	0
0	0	34	0	0	0	B	0	158	61	0	24.4352	0	0	0	0	1	0	0	0	0	0	0	1	1
0	0	31	0	0	1	B	0	168	67	0	23.7387	1	1	0	0	0	1	1	1	0	0	1	0	0
0	1	40	0	0	0	A	0	170	78	1	26.9896	0	0	0	1	0	0	0	0	1	0	0	0	0
0	0	29	0	0	1	AB	0	168	80	1	28.3447	0	0	0	0	0	0	1	0	0	0	0	0	0
0	0	26	0	0	1	O	1	173	78	1	26.0617	0	1	0	0	0	0	1	1	0	1	0	0	0
0	1	35	0	0	0	A	0	158	66	1	26.4381	1	0	0	0	0	0	0	0	0	0	0	0	0
0	0	32	0	0	0	O	1	155	78	1	32.4662	0	0	0	1	0	0	1	0	0	1	1	1	1
0	0	26	0	0	1	B	0	172	65	0	21.9713	1	0	0	0	0	0	0	0	0	0	1	0	0
0	0	28	0	0	1	O	1	158	48	0	19.2277	0	0	0	0	0	0	0	0	0	1	0	0	1
0	0	29	0	0	0	A	0	157	65	1	26.3702	1	1	0	0	0	0	0	0	0	0	0	0	0
0	1	35	0	0	0	O	1	163	70	1	26.3465	1	1	0	0	0	0	1	1	0	0	0	0	0
0	0	32	0	0	1	O	1	160	58	0	22.6562	1	0	0	0	0	0	0	0	0	0	0	0	0
0	0	31	1	0	0	B	0	158	50	0	20.0288	0	0	1	0	0	0	0	1	0	0	0	0	0
0	0	31	0	0	0	B	0	162	68	1	25.9107	0	1	0	0	0	1	1	0	0	0	0	0	0
0	0	33	1	0	1	A	0	168	68	0	24.093	1	0	0	1	0	0	1	1	1	0	0	0	0
0	0	33	0	0	1	B	0	160	58	0	22.6562	1	1	0	0	0	0	0	0	0	0	0	0	0
0	0	31	0	0	1	B	0	165	64	0	23.5078	1	1	0	0	0	0	0	0	0	0	0	0	0
0	0	29	0	0	1	A	0	158	57	0	22.8329	1	1	0	0	0	0	0	0	0	0	0	0	0
0	0	33	0	0	0	O	1	167	65	0	23.3067	0	0	0	0	0	0	0	0	0	0	0	1	0
0	0	32	0	0	1	A	0	158	95	1	38.0548	1	0	0	0	0	0	1	1	0	0	0	0	0
0	0	27	0	0	0	A	0	166	60	0	21.7738	0	0	0	0	0	1	0	0	0	0	0	0	0
0	0	22	0	0	1	B	0	158	59	0	23.634	0	1	0	0	0	0	0	0	1	0	0	0	1
0	0	34	0	0	0	A	0	160	80	1	31.25	0	0	0	0	0	0	0	0	0	0	0	0	0
0	1	35	0	0	1	A	0	165	66	0	24.2424	0	0	0	0	0	0	1	0	0	0	1	0	0
0	0	31	1	0	0	O	1	162	72.5	1	27.6254	0	0	1	1	0	0	0	0	0	0	0	0	0
0	0	31	0	0	1	B	0	158	71	1	28.441	0	0	0	0	0	0	0	0	0	0	1	0	0
0	0	27	0	0	1	O	1	162	81	1	30.8642	0	0	0	0	0	0	0	0	0	0	1	0	0
0	0	33	0	0	1	A	0	160	58	0	22.6562	1	0	0	1	0	0	0	0	1	0	1	0	0
0	0	27	0	0	0	O	1	162	63	0	24.0055	0	0	0	0	0	0	0	0	0	0	0	0	0
0	0	28	0	0	1	A	0	166	73	1	26.4915	0	0	0	0	0	0	0	0	0	0	0	0	0
0	0	25	0	0	1	O	1	167	56	0	20.0796	1	0	0	0	0	0	0	0	0	0	0	0	0
0	0	29	1	0	1	B	0	156	63	1	25.8876	1	0	0	0	0	0	0	0	0	0	0	0	0
0	0	28	0	0	0	O	1	164	68	1	25.2826	1	0	1	0	0	0	1	0	0	0	0	1	0
0	0	31	0	0	1	O	1	163	60	0	22.5827	0	0	0	1	0	0	0	0	0	0	0	0	0
0	0	30	1	0	1	O	1	165	64	0	23.5078	1	1	0	0	1	0	1	1	0	0	1	0	0
0	0	29	0	0	1	A	0	170	69	0	23.8754	1	0	0	0	0	1	0	0	0	0	0	0	0
0	0	30	0	0	1	O	1	159	77	1	30.4577	0	0	1	0	1	0	0	0	0	1	0	0	1
0	0	31	0	0	1	A	0	160	59	0	23.0469	1	0	0	1	0	0	0	1	0	0	1	0	0
0	1	40	0	1	0	AB	0	164	70	1	26.0262	0	0	0	0	1	0	0	1	0	1	0	1	0
0	0	30	0	0	1	B	0	160	70	1	27.3438	1	0	0	0	0	0	0	0	0	0	0	0	0
0	1	35	0	0	0	B	0	162	63	0	24.0055	1	0	1	0	0	0	0	0	0	0	0	0	0
0	0	26	0	0	0	O	1	160	60	0	23.4375	0	1	0	0	0	0	0	0	0	0	0	0	0
0	1	35	0	1	0	B	0	168	67	0	23.7387	1	0	0	0	0	0	1	0	1	0	0	1	0
0	0	28	0	0	1	A	0	166	73	1	26.4915	0	0	1	0	0	0	1	1	0	0	0	1	0
0	1	35	0	0	0	A	0	160	80	1	31.25	0	0	0	0	0	0	0	0	0	1	0	0	0
0	0	25	1	0	1	AB	0	161	68	1	26.2336	1	0	0	1	0	0	1	0	0	0	0	0	0
0	1	38	0	1	0	B	0	160	73	1	28.5156	0	0	0	0	0	0	0	0	0	0	0	0	0
0	0	33	0	0	1	A	0	158	82	1	32.8473	0	1	0	0	0	0	0	1	0	0	0	0	0
0	0	27	0	0	1	B	0	160	65	1	25.3906	0	0	0	1	0	0	0	0	0	0	1	0	0
0	1	38	0	1	0	AB	0	168	66	0	23.3844	1	0	1	0	0	0	0	0	0	0	0	0	0
0	0	33	0	0	0	B	0	165	80	1	29.3848	1	0	0	0	0	0	1	0	0	0	0	0	0
0	0	29	0	0	0	O	1	156	55	0	22.6003	0	0	0	0	0	0	0	0	0	0	0	1	1
0	0	32	0	0	0	O	1	158	72	1	28.8415	0	0	1	0	0	0	1	0	0	0	1	1	0
0	0	27	0	0	1	O	1	168	65	0	23.03	0	0	0	0	0	0	0	0	0	0	0	0	0
0	0	28	1	1	0	O	1	168	80	1	28.3447	1	0	0	1	0	1	0	0	0	0	1	1	0
0	1	41	0	0	1	A	0	162	81	1	30.8642	0	1	0	0	0	0	0	0	0	0	0	0	0
0	1	37	0	0	0	A	0	160	57	0	22.2656	1	0	0	1	0	0	0	0	1	0	0	1	0
0	0	32	0	0	0	B	0	164	65	0	24.1672	1	0	0	1	0	0	1	0	1	0	0	1	0
0	1	37	0	0	0	O	1	156	78	1	32.0513	1	0	0	0	0	0	0	0	0	0	0	1	0
0	0	27	0	0	0	B	0	160	78	1	30.4688	0	0	0	0	0	0	1	0	0	0	0	0	0
0	0	30	0	0	1	AB	0	170	75	1	25.9516	0	0	0	0	0	0	0	0	1	0	0	0	0
0	1	37	1	0	0	O	1	156	84	1	34.5168	0	0	0	0	1	0	0	0	1	0	0	1	0
0	0	34	1	1	0	A	0	162	65	0	24.7676	0	0	0	0	1	0	0	0	0	0	0	0	1
0	0	27	0	0	1	O	1	161	82.6	1	31.8661	0	0	0	0	0	0	1	0	0	0	0	0	1
0	0	32	0	0	1	O	1	157	67	1	27.1816	1	0	0	0	0	0	1	1	1	0	1	1	0
0	0	30	0	0	0	O	1	158	60	0	24.0346	0	0	0	0	0	0	0	0	0	0	0	0	0
0	0	29	0	0	0	B	0	160	84	1	32.8125	1	0	0	1	0	0	0	0	0	0	0	1	0
0	0	32	0	0	1	O	1	165	77	1	28.2828	1	0	0	0	0	0	0	1	0	0	0	0	0
0	1	36	0	0	0	A	0	165	50	0	18.3655	1	0	0	1	1	0	0	0	0	0	0	0	0
0	0	26	0	0	1	B	0	170	67	0	23.1834	0	0	1	0	0	0	0	0	0	0	0	0	0
0	0	30	1	1	1	A	0	158	58	0	23.2335	0	0	1	0	0	0	0	0	0	0	0	0	0
0	0	29	0	0	0	O	1	160	70	1	27.3438	0	0	0	0	0	0	0	0	0	0	0	1	0
0	0	32	0	0	1	A	0	162	62	0	23.6244	1	0	0	0	0	0	0	0	1	0	0	0	0
0	0	25	0	0	1	O	1	165	71	1	26.079	1	0	0	0	1	0	1	0	0	0	1	0	0
0	0	26	1	0	1	A	0	165	70	1	25.7117	0	0	0	0	0	0	1	0	0	0	0	0	0
0	0	28	1	0	1	A	0	163	60	0	22.5827	1	0	0	0	0	0	1	0	1	0	1	0	0
0	0	28	0	0	0	B	0	165	78	1	28.6501	0	0	0	0	0	0	0	0	0	0	0	1	0
0	0	27	1	0	1	O	1	155	73	1	30.385	1	1	0	0	0	0	0	1	0	0	0	0	0
0	0	21	0	0	1	O	1	165	54	0	19.8347	1	0	0	0	1	0	0	0	1	1	0	0	0
0	1	41	0	1	1	O	1	158	52	0	20.83	0	0	0	0	1	0	0	0	0	1	0	1	0
0	0	24	0	0	1	B	0	156	61	1	25.0657	0	1	0	0	0	0	0	0	0	0	0	0	0
0	0	28	0	0	1	A	0	152	56	0	24.2382	1	0	0	0	0	0	0	0	0	0	0	0	0
0	0	27	1	0	1	AB	0	160	58	0	22.6562	1	0	0	0	0	0	0	0	0	0	1	0	0
0	0	33	0	0	0	A	0	170	61	0	21.1073	0	0	1	1	0	0	0	0	0	0	0	0	0
0	1	37	0	0	1	A	0	158	60	0	24.0346	0	0	0	0	0	0	0	0	0	0	0	0	1
0	0	33	0	0	1	O	1	155	54	0	22.4766	1	1	0	0	0	1	1	1	0	0	1	0	0
0	0	28	0	0	1	O	1	163	72	1	27.0993	1	0	0	0	0	0	0	0	0	0	0	1	0
0	1	37	0	0	0	A	0	154	55	0	23.1911	0	0	1	0	0	0	0	0	0	1	0	0	0
0	0	30	0	0	0	A	0	158	77	1	30.8444	0	0	0	0	0	0	1	0	1	0	1	0	0
0	0	33	1	0	0	AB	0	159	70	1	27.6888	1	0	1	1	0	0	1	0	0	0	0	1	0
0	0	28	0	1	1	A	0	158	64	1	25.6369	0	1	0	0	0	0	1	1	0	0	0	0	0
0	0	29	0	1	1	A	0	155	81	1	33.7149	1	0	0	1	0	1	0	1	0	0	1	0	0
0	0	32	0	0	0	B	0	150	61	1	27.1111	1	0	0	1	0	0	0	0	1	0	0	1	0
0	0	29	0	0	0	AB	0	170	82	1	28.3737	0	0	0	0	0	0	0	0	0	0	0	0	0
0	0	26	1	0	1	O	1	160	66	1	25.7812	1	1	0	0	0	0	0	1	0	0	1	0	0
0	0	30	0	0	1	B	0	163	61	0	22.9591	0	0	0	0	1	0	0	0	0	0	1	0	1
0	0	30	0	0	1	AB	0	168	90	1	31.8878	0	0	1	1	0	0	0	0	0	0	0	0	0
0	1	37	0	0	0	A	0	155	65	1	27.0552	1	0	0	1	0	0	1	0	0	0	1	1	0
0	0	24	0	0	1	A	0	160	59	0	23.0469	0	0	0	0	0	0	0	0	0	0	0	0	0
0	0	27	0	0	1	A	0	157	56	0	22.719	0	0	1	0	0	0	0	0	0	0	1	0	0
0	0	27	0	0	1	A	0	169	68	0	23.8087	1	0	0	1	0	0	0	0	0	0	1	0	0
0	1	37	0	1	1	O	1	163	60	0	22.5827	0	0	1	1	0	0	0	1	1	0	0	0	1
0	1	37	0	0	0	A	0	160	75	1	29.2969	0	0	0	0	0	0	0	1	0	0	1	0	0
0	0	28	0	0	1	O	1	159	58	0	22.9421	0	0	0	1	1	0	0	0	0	0	0	0	0
0	1	37	0	0	1	O	1	166	70	1	25.4028	1	0	0	0	0	0	0	0	1	0	0	0	0
0	0	21	0	0	1	O	1	160	61	0	23.8281	0	1	0	0	0	0	0	0	0	0	0	0	0
0	0	34	0	0	0	O	1	162	64	0	24.3865	1	0	1	0	0	0	1	0	0	0	1	0	0
0	0	28	0	0	1	O	1	165	78	1	28.6501	0	0	0	0	0	0	0	1	1	0	0	0	0
0	0	30	0	0	0	O	1	160	92	1	35.9375	1	0	0	0	0	0	1	0	0	1	0	0	0
0	1	35	0	0	1	O	1	163	65	0	24.4646	1	1	0	0	0	1	0	1	0	0	0	0	0
0	0	28	0	0	1	B	0	163	65	0	24.4646	1	0	0	0	0	0	0	0	0	0	0	0	0
0	1	36	0	0	0	AB	0	153	54	0	23.0681	1	0	1	0	0	0	0	0	0	0	0	0	0
0	0	25	1	1	1	B	0	163	80	1	30.1103	0	0	0	0	0	0	0	0	0	0	0	0	0
0	0	20	0	0	0	B	0	150	54	0	24	0	0	0	0	0	0	0	0	0	0	0	0	0
0	0	32	0	0	1	A	0	155	67.5	1	28.0957	0	0	0	0	0	0	0	0	0	0	0	0	1
0	0	24	0	0	1	AB	0	160	78	1	30.4688	1	1	0	0	0	0	0	0	1	0	1	0	0
0	0	30	0	0	0	A	0	169	70	0	24.5089	1	0	0	0	0	0	0	0	1	0	1	1	0
0	0	34	0	0	0	AB	0	163	57	0	21.4536	1	0	0	0	0	0	1	0	1	0	1	0	0
0	0	33	1	0	1	O	1	157	72	1	29.2101	0	0	0	0	0	1	0	1	0	0	1	0	0
0	0	26	0	0	0	A	0	164	57	0	21.1927	1	0	0	0	0	0	0	0	0	0	1	1	0
0	0	32	0	0	1	AB	0	160	77	1	30.0781	0	1	1	0	1	0	1	0	0	0	0	0	1
0	0	31	0	0	1	B	0	158	70	1	28.0404	1	0	0	1	0	1	0	1	0	1	0	0	0
0	1	39	0	1	0	B	0	153	60	1	25.6312	0	0	1	0	0	0	1	0	0	0	0	0	0
0	1	35	0	0	0	B	0	158	50	0	20.0288	1	0	0	0	0	0	0	0	0	0	0	1	0
0	1	36	1	0	0	A	0	155	45	0	18.7305	1	0	0	1	0	0	0	0	0	0	0	0	0
0	0	27	0	0	1	O	1	159	56	0	22.151	1	0	0	1	0	0	0	0	0	0	0	0	0
0	0	30	0	0	1	B	0	161	82	1	31.6346	0	0	0	0	1	0	0	0	0	0	0	0	0
0	0	23	0	0	0	A	0	170	62	0	21.4533	1	0	0	1	0	0	0	0	0	0	1	1	0
0	0	30	0	0	1	A	0	159	57	0	22.5466	1	0	0	0	0	0	0	0	0	0	0	0	0
0	0	25	0	0	1	B	0	158	74	1	29.6427	0	0	0	0	0	0	0	0	0	0	0	0	0
0	0	19	0	0	1	B	0	158	68	1	27.2392	1	0	0	0	0	0	0	0	0	0	0	0	0
0	0	24	0	0	1	O	1	165	65	0	23.8751	1	0	0	0	0	0	1	0	0	0	0	0	0
0	0	33	1	0	0	B	0	165	64	0	23.5078	0	0	1	1	0	0	0	0	1	0	1	1	0
0	0	31	0	0	1	A	0	154	55	0	23.1911	0	0	0	0	1	0	0	0	0	0	0	0	0
0	0	29	0	0	1	AB	0	165	66	0	24.2424	0	0	0	0	0	0	0	0	0	0	0	0	1
0	0	29	0	1	0	B	0	160	59	0	23.0469	1	0	0	0	0	1	0	0	1	0	0	0	0
0	0	30	0	0	1	O	1	161	65	1	25.0762	1	1	0	0	0	0	0	1	0	0	1	0	0
0	0	32	0	0	1	B	0	170	82	1	28.3737	0	0	0	0	0	0	0	0	0	0	0	0	0
0	0	32	0	0	0	A	0	156	63	1	25.8876	1	0	0	0	1	0	0	0	0	0	1	1	0
0	0	31	1	0	0	B	0	157	57	0	23.1247	1	0	0	0	0	0	0	0	0	0	0	0	0
0	0	31	0	0	1	A	0	159	58	0	22.9421	1	0	0	1	0	0	0	1	0	0	0	0	0
0	0	31	0	0	1	B	0	164	62	0	23.0518	0	0	0	0	0	0	1	0	1	0	0	0	0
0	1	39	0	0	1	O	1	160	74	1	28.9062	0	0	0	0	0	0	0	0	1	0	0	0	1
0	0	23	0	0	1	A	0	160	60	0	23.4375	0	0	0	1	0	0	0	0	0	0	0	0	0
0	1	35	0	1	0	AB	0	155	82	1	34.1311	0	0	0	0	1	0	0	0	0	1	0	0	1
0	1	37	1	0	0	B	0	160	70	1	27.3438	1	0	0	0	0	0	0	0	1	0	1	1	0
0	0	26	0	0	1	O	1	160	76	1	29.6875	0	1	0	0	0	0	0	0	1	0	1	0	0
0	1	42	1	1	0	A	0	155	57	0	23.7253	0	0	0	0	1	0	0	0	1	0	0	1	1
0	0	29	0	0	1	O	1	158	61	0	24.4352	1	0	0	0	0	1	0	0	0	0	0	0	0
0	0	32	0	0	0	O	1	170	69	0	23.8754	0	0	0	0	0	0	1	0	0	0	0	0	0
0	0	32	0	0	1	O	1	160	84	1	32.8125	1	1	0	0	0	0	0	1	0	0	1	0	0
0	0	23	0	0	1	O	1	165	64	0	23.5078	0	0	0	0	0	0	1	0	0	0	0	0	0
0	0	27	0	0	1	O	1	163	68	1	25.5937	0	0	0	0	0	0	0	0	0	0	0	0	0
0	0	29	0	0	1	A	0	162	65	0	24.7676	0	0	0	0	0	0	0	0	0	0	0	0	0
0	0	28	0	0	1	B	0	158	83	1	33.2479	1	1	0	0	0	0	0	0	1	1	0	0	0
0	0	29	0	1	0	B	0	160	61	0	23.8281	1	0	0	0	0	1	0	0	0	0	0	0	0
0	1	35	0	0	0	B	0	158	50	0	20.0288	1	0	0	0	0	0	0	0	0	0	0	1	0
0		29	0	1	1	AB	0	159	68.5	1	27.0954	1	0	0	1	0	0	0	1	0	0	1	0	0
0	0	26	1	0	1	A	0	160	64	1	25	1	0	0	0	0	0	0	0	0	0	0	0	0
0	0	32	0	0	0	B	0	164	60	0	22.3081	1	0	0	0	0	0	1	0	0	0	1	1	0
0	1	40	0	1	0	O	1	158	59	0	23.634	1	0	0	0	0	1	1	0	0	0	1	0	0
0	0	26	0	0	1	B	0	165	62	0	22.7732	0	0	0	0	1	0	0	0	0	1	0	0	1
0	0	28	0	0	1	B	0	160	64	1	25	1	0	0	0	0	0	0	0	1	0	1	0	0
0	1	38	0	0	0	O	1	150	54	0	24	1	0	0	0	0	0	0	0	0	0	0	1	0
0	0	28	1	0	1	AB	0	163	70	1	26.3465	0	0	1	0	0	0	0	1	0	0	0	0	0
0	0	28	0	0	1	O	1	163	74	1	27.852	1	1	0	0	0	0	0	0	0	0	0	0	0
0	1	35	0	0	0	A	0	161	69	1	26.6193	0	0	0	0	0	0	0	0	0	0	0	1	0
0	0	25	0	0	1	O	1	158	57	0	22.8329	1	0	0	1	0	0	0	0	0	0	1	0	0
0	0	31	0	0	1	A	0	160	57	0	22.2656	1	0	0	0	0	0	1	0	0	0	0	0	0
0	0	31	0	0	0	A	0	160	65	1	25.3906	1	0	0	0	0	1	1	0	0	0	0	0	0
0	0	22	0	0	1	A	0	158	76	1	30.4438	0	0	0	0	1	0	1	0	0	0	0	0	1
0	1	36	0	0	0	B	0	164	73	1	27.1416	1	0	0	0	0	0	0	0	0	0	1	0	0
0	0	28	0	0	1	B	0	158	54	0	21.6311	0	0	0	0	0	0	1	0	0	0	0	0	0
0	0	28	0	0	0	A	0	160	60	0	23.4375	1	0	0	0	0	0	0	0	0	0	1	1	0
0	0	22	0	0	0	A	0	164	86	1	31.975	1	0	0	1	0	0	0	0	0	0	1	0	0
0	0	31	0	0	0	A	0	164	69	1	25.6544	1	0	0	0	0	0	1	0	0	0	0	0	0
0	0	26	0	0	1	A	0	165	68	0	24.977	1	0	0	0	0	0	0	0	0	0	0	0	1
0	0	33	0	0	0	O	1	164	65	0	24.1672	1	0	0	1	0	0	0	0	0	0	0	0	0
0	0	25	0	0	1	A	0	160	60	0	23.4375	1	0	0	1	1	0	0	0	1	0	1	0	0
0	0	29	1	0	0	B	0	162	63	0	24.0055	0	0	0	0	0	0	0	0	0	0	0	0	0
0	1	35	1	0	0	O	1	161	68	1	26.2336	0	1	0	0	0	1	1	1	0	0	1	0	0
0	0	25	0	0	1	O	1	165	70	1	25.7117	1	0	0	1	0	0	0	0	0	0	0	0	0
0	1	40	0	0	0	O	1	156	73	1	29.9967	0	0	0	0	0	0	1	0	0	0	0	0	0
0	0	30	0	0	1	O	1	160	78	1	30.4688	0	1	0	0	0	0	0	1	0	0	0	0	1
0	0	23	0	0	1	O	1	163	66	0	24.841	0	0	0	0	0	0	0	0	0	0	0	0	0
0	0	30	1	0	0	O	1	155	55	0	22.8928	0	0	0	0	0	0	0	0	0	0	0	0	0
0	0	29	1	0	1	A	0	163	54.4	0	20.475	0	0	0	0	0	0	0	0	1	0	0	0	0
0	0	28	0	0	1	O	1	155	47.1	0	19.6046	0	0	0	0	0	0	0	0	0	0	0	0	0
0	0	27	0	0	1	A	0	164	71	1	26.398	0	0	0	0	0	0	0	1	0	0	0	0	0
0	0	31	1	0	1	AB	0	163	58.8	0	22.1311	0	0	0	0	1	0	1	0	0	1	0	0	1
0	0	34	0	0	0	O	1	160	67	1	26.1719	0	0	1	0	0	0	1	0	0	0	1	1	0
0	1	42	1	1	0	A	0	158	57	0	22.8329	0	0	0	0	0	1	0	0	0	0	1	0	0
0	0	25	0	0	1	O	1	170	69	0	23.8754	0	0	0	0	0	0	0	0	1	0	0	0	0
0	0	27	0	0	0	B	0	163	65	0	24.4646	1	0	0	1	0	0	0	0	0	0	0	1	0
0	0	33	0	0	1	AB	0	165	64	0	23.5078	1	0	1	0	0	0	0	0	0	0	0	0	0
0	1	36	0	1	0	A	0	155	58	0	24.1415	1	0	0	1	0	0	0	0	0	0	0	1	0
0	1	37	0	0	0	B	0	172	68	0	22.9854	1	0	0	1	0	0	0	0	0	0	0	0	0
0	0	32	0	0	1	B	0	160	71	1	27.7344	0	0	0	0	1	0	0	0	0	0	1	0	0
0	0	33	0	0	0	A	0	165	65	0	23.8751	1	1	0	0	0	0	0	0	0	0	0	0	0
0	0	24	0	0	1	A	0	166	79	1	28.6689	1	0	0	0	0	0	0	0	1	0	0	0	0
0	0	34	0	0	0	B	0	170	64	0	22.1453	1	0	1	1	0	0	0	0	1	0	0	1	0
0	0	27	0	0	0	A	0	163	48	0	18.0662	1	0	0	0	1	0	0	0	0	0	1	0	0
0	1	37	0	0	0	B	0	160	74	1	28.9062	1	0	1	1	0	0	1	0	0	0	1	0	0
0	0	32	0	0	1	A	0	163	53	0	19.9481	1	0	0	0	0	0	0	0	0	0	0	0	0
0	0	30	0	0	0	O	1	160	58	0	22.6562	1	0	0	0	0	0	0	0	0	0	0	1	0
0	1	37	0	0	0	A	0	155	54	0	22.4766	1	0	0	0	0	0	0	0	1	0	0	1	0
0	1	35	0	0	0	O	1	156	55	0	22.6003	1	0	0	0	1	0	0	0	0	0	1	1	0
0	1	35	1	0	0	A	0	168	87	1	30.8248	0	0	0	1	0	1	1	0	0	0	0	1	0
0	1	38	1	0	1	A	0	164	69	1	25.6544	0	1	1	0	1	0	0	1	0	1	0	0	0
0	1	42	0	0	0	A	0	158	72	1	28.8415	0	0	0	0	0	0	1	0	0	0	0	0	1
0	0	24	0	0	0	A	0	165	64	0	23.5078	0	0	0	0	0	0	0	0	0	0	1	0	0
0	1	35	0	0	0	A	0	158	55	0	22.0317	1	0	0	1	0	0	1	0	0	0	0	1	0
0	0	32	1	0	1	O	1	160	67	1	26.1719	0	1	0	0	0	0	1	0	0	0	0	0	0
0	0	32	0	1	1	B	0	160	60	0	23.4375	1	0	0	1	0	0	1	1	0	0	0	0	0
0	1	36	0	0	0	A	0	155	58	0	24.1415	1	0	0	0	0	1	0	0	0	0	1	0	0
0	0	23	0	0	1	B	0	160	65	1	25.3906	1	0	0	1	0	0	0	0	0	0	1	0	0
0	0	31	0	0	0	O	1	168	60	0	21.2585	1	0	0	1	0	0	1	0	0	0	0	0	0
0	1	36	1	0	1	AB	0	160	55	0	21.4844	0	1	0	0	0	0	0	1	0	0	1	0	0
0	1	40	0	0	1	A	0	165	65	0	23.8751	0	0	0	0	0	0	0	0	0	0	1	0	0
0	0	34	1	0	1	B	0	164	61	0	22.68	1	0	0	0	0	0	0	0	0	0	0	0	0
0	1	44	0	0	0	O	1	158	54	0	21.6311	0	0	1	1	0	0	0	0	0	1	0	1	0
0	0	26	1	0	0	B	0	155	58	0	24.1415	0	0	0	0	0	0	0	0	0	0	0	0	0
0	0	30	0	0	0	O	1	170	69	0	23.8754	0	0	0	0	0	0	0	0	1	1	0	1	1
0	0	30	0	0	0	O	1	165	62	0	22.7732	0	0	1	0	0	0	0	0	0	0	0	0	0
0	0	34	0	0	0	O	1	155	54	0	22.4766	0	0	0	0	0	0	1	0	0	0	0	0	0
0	0	29	1	0	0	O	1	160	56	0	21.875	1	1	1	1	1	0	0	0	1	0	0	0	0
0	0	27	0	1	1	B	0	160	69	1	26.9531	0	0	0	0	0	0	0	0	0	0	0	0	0
0	0	34	0	1	0	A	0	167	70	1	25.0995	0	0	0	0	0	0	0	0	0	0	0	0	0
0	0	27	0	0	1	O	1	168	77	1	27.2817	0	0	0	1	0	0	0	0	1	0	0	0	0
0	0	22	0	0	1	AB	0	157	56	0	22.719	1	0	0	0	0	0	0	0	0	0	0	0	0
0	0	27	0	0	1	AB	0	150	82	1	36.4444	0	0	0	0	0	0	0	0	0	0	1	0	0
0	0	32	0	0	0	A	0	161	68	1	26.2336	0	0	0	0	0	0	0	0	0	0	0	1	0
0		30	0	0	1	A	0	164	64	0	23.7954	1	0	0	0	1	0	0	1	0	0	0	0	0
0	1	44	0	0	1	B	0	165	77	1	28.2828	0	1	0	0	0	0	1	1	0	0	1	0	0
0	0	28	1	0	0	A	0	162	60	0	22.8624	1	0	0	1	0	0	1	0	0	0	1	0	0
0	0	34	0	0	0	A	0	158	60	0	24.0346	0	0	0	0	0	1	0	0	1	0	0	0	0
0	1	36	1	0	0	B	0	158	52	0	20.83	0	0	1	0	0	0	0	0	1	0	0	0	0
0	0	27	0	0	1	O	1	165	63	0	23.1405	0	0	0	0	0	0	0	0	0	0	0	0	0
0	0	33	1	0	0	O	1	164	63	0	23.4236	1	0	1	1	0	0	0	0	1	0	1	0	0
0	0	30	0	0	1	AB	0	165	67	0	24.6097	1	1	0	0	0	0	0	1	0	0	0	0	0
0	0	24	0	0	1	A	0	160	57	0	22.2656	0	0	0	0	0	0	0	0	0	0	0	0	0
0	1	39	1	0	1	AB	0	165	71	1	26.079	1	1	0	0	0	0	0	1	0	0	0	0	0
0	0	26	0	0	1	O	1	160	62	0	24.2188	1	0	0	1	0	0	1	0	0	0	1	0	0
0	0	20	0	0	1	AB	0	158	57	0	22.8329	0	0	0	1	1	0	0	0	0	0	1	0	0
0	0	25	0	0	0	O	1	167	68	0	24.3824	1	0	1	1	0	0	0	0	0	0	0	1	0
0	1	38	1	1	0	A	0	163	60	0	22.5827	1	0	0	0	0	0	0	0	0	0	0	0	0
0	0	28	0	0	1	A	0	155	85	1	35.3798	1	0	0	0	0	0	0	0	0	0	0	0	0
0	0	28	0	0	1	AB	0	162	63	0	24.0055	1	0	0	0	1	0	0	0	0	0	1	0	0
0	0	29	0	1	0	B	0	156	55	0	22.6003	0	0	0	0	0	0	0	0	0	0	0	1	1
0	0	30	0	0	1	AB	0	165	67	0	24.6097	1	1	0	0	0	0	0	1	0	0	0	0	0
0	0	33	0	0	0	AB	0	159	74	1	29.271	0	0	0	0	1	0	0	0	0	0	0	1	1
0	0	30	0	0	1	B	0	160	59	0	23.0469	1	0	0	1	0	0	1	0	0	0	0	0	0
0	0	30	0	0	0	O	1	140	49	1	25	0	0	1	0	0	0	1	0	0	0	1	1	0
0	1	40	0	0	0	A	0	160	61	0	23.8281	1	0	0	1	0	0	1	0	1	0	1	1	0
0	0	29	0	0	0	O	1	165	64	0	23.5078	1	0	0	1	0	0	1	0	0	0	1	0	0
0	0	29	0	1	0	A	0	160	55	0	21.4844	1	0	0	0	0	0	1	0	1	0	0	1	0
0	0	32	0	0	1	A	0	155	64	1	26.6389	1	0	0	0	0	1	1	0	1	0	1	0	0
0	0	31	0	0	1	A	0	163	65	0	24.4646	1	0	0	0	0	0	0	0	1	0	0	0	0
0	1	37	0	0	0	B	0	156	65	1	26.7094	1	0	0	0	0	0	0	0	1	0	0	0	0
0	0	26	0	0	0	O	1	163	72	1	27.0993	0	0	0	0	0	0	0	0	0	0	0	0	0
0	1	18	0	0	1	O	1	150	46	0	20.4444	0	1	0	0	0	0	0	0	0	0	0	0	0
0	0	26	0	0	1	O	1	168	74	1	26.2188	0	0	0	0	0	0	0	0	0	0	0	0	0
0	0	31	0	0	1	B	0	159	75	1	29.6665	0	1	1	0	0	0	1	0	0	0	0	0	0
0	0	27	0	0	1	B	0	162	59	0	22.4813	0	0	0	0	0	0	1	0	0	0	0	0	0
0	0	27	0	0	0	A	0	161	62	0	23.9188	0	0	0	0	0	0	0	0	0	0	0	0	0
0	0	32	1	0	1	B	0	153	68	1	29.0487	1	0	0	0	0	0	0	0	0	0	0	0	0
0	0	29	0	0	1	O	1	158	60	0	24.0346	1	0	0	0	0	0	0	0	0	0	0	0	0
0	1	41	0	0	0	A	0	162	72	1	27.4348	0	0	1	1	0	0	0	0	1	0	0	0	0
0	0	32	1	1	0	O	1	160	80	1	31.25	1	0	0	0	0	0	0	0	0	0	0	0	0
0	0	29	1	0	1	B	0	166	68	0	24.677	1	0	0	0	0	0	0	0	1	0	0	0	0
0	0	34	0	0	1	B	0	168	86	1	30.4705	0	1	0	0	0	0	0	1	0	0	0	0	0
0	0	21	0	0	0	A	0	158	59	0	23.634	0	0	0	0	0	0	0	0	0	0	0	0	0
0	1	40	1	0	1	A	0	160	67	1	26.1719	1	1	0	0	0	1	1	1	1	0	0	0	0
0	0	28	0	0	0	B	0	158	60	0	24.0346	1	0	0	1	0	0	0	0	0	0	0	1	0
0	1	39	0	0	0	A	0	158	67	1	26.8386	0	0	1	0	0	0	0	0	0	0	1	1	0
0	0	24	0	0	1	B	0	169	62	0	21.7079	1	1	0	0	0	0	0	0	1	0	0	0	0
0	0	30	0	0	1	O	1	165	75	1	27.5482	0	0	1	1	1	0	0	0	0	0	0	0	0
0	0	27	0	0	1	O	1	163	65	0	24.4646	1	1	0	0	0	1	0	1	0	0	0	0	0
0	0	31	0	0	0	O	1	165	67	0	24.6097	1	0	0	0	0	0	1	0	1	1	0	1	0
0	0	31	0	0	1	O	1	173	70	0	23.3887	0	0	0	0	0	0	0	0	0	0	1	0	0
0	0	27	0	0	1	O	1	165	53	0	19.4674	1	0	0	1	1	0	0	0	0	0	1	0	0
0	0	29	1	0	1	A	0	162	64	0	24.3865	0	0	0	0	0	0	0	1	0	0	0	0	1
0	0	29	0	0	0	AB	0	163	88	1	33.1213	1	0	0	1	0	0	1	0	0	0	0	1	0
0	0	33	1	0	0	A	0	160	67	1	26.1719	0	0	0	1	0	0	0	0	0	0	0	0	1
0	1	35	1	0	0	A	0	150	67	1	29.7778	0	0	0	0	0	0	0	0	1	0	1	0	1
0	0	28	0	0	1	O	1	157	57	0	23.1247	0	0	0	0	0	0	0	0	0	0	1	0	0
0	0	34	1	0	1	B	0	160	65	1	25.3906	0	0	0	0	0	0	0	0	0	1	1	0	1
0	0	23	1	0	0	O	1	165	64	0	23.5078	0	0	1	1	0	0	0	1	0	1	0	1	1
0	1	38	0	1	0	AB	0	170	65	0	22.4913	0	0	1	1	1	0	0	1	0	1	0	0	0
0	0	30	0	0	1	AB	0	166	64	0	23.2254	1	1	0	0	0	1	1	1	0	0	0	0	0
0	0	29	0	0	1	O	1	158	51	0	20.4294	1	0	0	0	0	0	1	0	1	0	0	0	0
0	0	25	1	0	1	AB	0	160	59	0	23.0469	0	0	0	1	0	0	0	0	0	0	0	0	1
0	0	32	0	0	1	O	1	156	56	0	23.0112	0	0	0	0	1	0	0	0	1	1	0	0	1
0	0	27	0	0	1	O	1	162	57	0	21.7193	0	0	0	0	0	0	0	0	0	0	0	0	0
0	0	34	0	0	0	O	1	160	76	1	29.6875	0	0	0	0	0	0	0	0	0	0	1	1	1
0	0	34	0	0	0	O	1	160	60	0	23.4375	0	0	0	1	0	0	0	0	1	0	0	1	0
0	0	30	0	0	0	B	0	159	65	1	25.711	0	0	1	1	0	0	0	0	1	0	0	0	0
0	1	36	0	1	1	O	1	160	63	0	24.6094	0	0	1	1	0	0	0	1	1	0	0	0	0
0	0	25	0	0	1	B	0	160	58	0	22.6562	0	0	0	0	0	0	1	0	0	0	0	0	0
0	0	26	0	0	1	A	0	162	60	0	22.8624	1	0	0	0	0	0	0	0	0	0	0	0	0
0	0	33	0	0	1	B	0	155	63	1	26.2227	0	0	0	0	0	0	1	1	0	0	1	0	0
0	0	28	1	0	0	AB	0	165	82	1	30.1194	1	0	0	0	0	0	1	0	0	0	0	1	0
0		33	0	0	0	O	1	157	59	0	23.9361	0	0	1	0	0	0	0	0	0	0	0	1	0
0		25	0	0	1	O	1	167	68	0	24.3824	1	0	0	0	0	1	0	0	0	0	0	0	0
0	0	29	0	0	0	A	0	165	77.5	1	28.4665	0	0	0	0	0	0	0	0	0	0	0	1	0
0	1	39	0	0	0	A	0	158	68	1	27.2392	1	0	0	1	0	0	0	0	1	0	0	0	0
0	0	31	1	0	0	O	1	163	65	0	24.4646	0	0	1	1	0	0	0	0	0	0	0	1	0
0	1	52	0	1	0	A	0	153	60	1	25.6312	1	0	0	1	0	0	0	0	0	0	1	0	0
0	0	34	0	0	0	A	0	165	70	1	25.7117	1	0	0	0	0	0	1	0	0	0	0	0	0
0	0	30	0	0	1	O	1	166	58	0	21.048	0	0	0	1	0	0	0	0	0	0	1	0	0
0	0	26	0	0	1	B	0	158	60	0	24.0346	1	1	0	0	0	0	0	0	0	0	0	0	0
0	1	36	0	0	0	A	0	161	63	0	24.3046	1	0	0	0	1	0	1	0	0	0	1	1	0
0	0	31	0	0	1	B	0	165	68	0	24.977	1	0	0	0	1	0	0	0	0	0	1	0	0
0	0	34	0	0	1	B	0	158	57	0	22.8329	1	0	0	1	0	0	1	0	1	0	1	0	0
0	0	33	0	0	0	O	1	168	69	0	24.4473	0	0	0	0	0	0	0	0	0	0	1	1	0
0	0	29	1	1	1	A	0	162	64	0	24.3865	0	0	0	1	1	1	0	1	0	1	1	0	0
0	0	30	0	0	0	A	0	158	69	1	27.6398	0	0	1	0	0	0	0	0	0	1	1	0	1
0	1	37	0	0	0	A	0	155	55	0	22.8928	0	0	0	0	0	0	0	0	0	0	0	0	0
0	0	28	0	0	0	O	1	161	62	0	23.9188	0	0	1	0	0	0	0	0	0	0	0	0	0
0	0	28	1	0	1	A	0	154	62	1	26.1427	1	0	0	0	0	0	0	0	0	0	1	0	0
0	0	31	0	0	0	O	1	165	67	0	24.6097	0	0	1	1	0	0	0	0	0	0	0	1	0
0	1	36	1	0	0	B	0	157	56	0	22.719	0	0	0	0	0	0	0	0	0	0	1	1	1
0	0	26	1	0	1	AB	0	173	94	1	31.4077	1	0	0	0	0	0	1	0	0	0	0	0	0
0	0	29	0	0	0	O	1	150	56	0	24.8889	1	0	0	0	0	0	0	0	1	0	1	1	0
0	0	26	0	0	1	A	0	157	60	0	24.3418	0	1	1	0	0	0	1	0	0	0	0	0	0
0	0	30	0	0	0	A	0	150	54	0	24	1	0	0	1	0	0	1	0	1	0	1	0	0
0	0	29	0	0	0	B	0	162	82	1	31.2452	0	0	0	0	0	0	0	0	0	0	1	1	0
0	0	22	0	0	1	AB	0	160	58	0	22.6562	1	0	0	1	0	0	0	0	0	0	0	0	0
0	0	24	0	0	0	O	1	158	82	1	32.8473	0	1	0	0	1	0	0	0	0	0	0	0	1
0	0	31	0	0	1	O	1	163	65	0	24.4646	0	0	0	1	0	0	0	0	0	0	0	0	0
0	0	32	0	0	0	O	1	160	56	0	21.875	1	0	0	1	0	0	0	0	1	0	0	0	0
0	0	28	0	0	1	A	0	156	57	0	23.4221	0	0	0	0	0	0	0	0	0	0	0	0	0
0	1	37	0	0	0	O	1	159	55	0	21.7555	1	0	0	1	0	0	1	0	0	0	0	0	0
0	1	36	1	0	0	A	0	163	67.5	1	25.4055	1	0	0	0	0	0	0	0	0	0	0	1	0
0	0	29	0	0	1	O	1	170	60	0	20.7612	0	0	0	0	0	0	0	0	0	0	0	0	0
0	0	34	0	0	0	AB	0	168	58	0	20.5499	1	1	0	0	0	0	0	1	0	0	1	0	0
0	1	43	0	0	0	B	0	163	67	1	25.2174	0	0	0	0	0	0	0	0	1	0	1	0	0
0	1	16	1	0	1	O	1	150	49	0	21.7778	1	0	0	0	0	0	0	0	0	0	0	0	0
0	1	37	0	0	0	B	0	160	81	1	31.6406	1	0	0	0	0	0	0	0	0	0	0	1	0
0	0	30	0	0	1	AB	0	160	71	1	27.7344	1	1	0	0	0	0	0	0	0	0	0	0	0
0	0	31	0	0	1	B	0	162	63	0	24.0055	1	0	0	0	0	0	0	0	0	0	0	0	0
0	0	23	0	0	0	O	1	160	75	1	29.2969	1	0	0	1	0	0	0	0	1	0	1	1	0
0	1	41	0	1	0	A	0	160	69	1	26.9531	1	0	1	0	0	0	0	0	1	0	0	0	0
0	0	26	0	0	1	O	1	160	57	0	22.2656	1	0	0	1	1	0	1	0	0	0	0	0	0
0	0	28	1	0	0	AB	0	158	54	0	21.6311	1	0	0	0	0	0	1	0	1	0	1	1	0
0	0	31	0	0	1	O	1	170	58	0	20.0692	0	0	0	0	1	1	0	0	0	0	0	0	0
0	0	27	1	0	1	B	0	168	84	1	29.7619	1	0	0	1	0	0	0	0	0	0	1	0	0
0	1	38	1	0	0	B	0	168	60	0	21.2585	1	0	0	0	0	0	0	0	0	0	0	0	0
0	0	34	0	0	0	A	0	162	48	0	18.2899	0	0	1	1	0	0	0	0	0	0	0	0	0
0	1	44	0	1	0	B	0	158	80	1	32.0461	0	0	1	1	0	0	0	0	0	0	0	0	1
0	1	40	0	0	0	B	0	160	57	0	22.2656	0	0	0	0	0	0	0	0	0	1	0	0	1
0	1	37	0	1	1	A	0	159	63	0	24.9199	1	0	0	1	0	0	1	0	0	0	0	0	0
0	0	33	0	0	1	A	0	165	66	0	24.2424	1	0	0	0	0	0	0	0	0	0	0	0	0
0	0	29	1	0	1	O	1	167	65	0	23.3067	0	1	0	0	0	1	0	1	0	0	0	0	0
0	0	32	0	0	1	O	1	163	70	1	26.3465	0	0	0	1	0	1	1	0	1	0	0	0	0
0	0	23	0	0	1	O	1	168	82	1	29.0533	1	0	0	0	0	0	0	0	0	0	0	0	0
0	0	29	0	0	1	AB	0	158	70	1	28.0404	0	1	0	0	0	1	0	0	0	0	0	0	0
0	0	26	0	0	1	A	0	160	79.3	1	30.9766	1	0	0	1	0	0	0	0	1	0	0	0	0
0	0	27	0	0	1	O	1	160	63	0	24.6094	0	0	0	0	0	0	0	0	0	0	0	0	0
0	0	28	0	0	0	A	0	158	58	0	23.2335	1	0	1	1	0	0	0	0	0	0	0	1	0
0	0	29	0	0	1	O	1	164	61.5	0	22.8659	0	1	0	0	0	0	0	0	0	0	0	0	0
0	0	27	1	0	1	B	0	168	84	1	29.7619	1	0	0	1	0	0	0	0	0	0	0	0	0
0	0	34	0	0	0	B	0	160	70	1	27.3438	1	0	0	0	0	0	1	0	0	0	0	1	0
0	0	26	0	0	1	B	0	178	73	0	23.04	1	0	1	1	0	0	0	0	0	0	0	0	0
0	0	29	0	0	0	B	0	155	56	0	23.3091	0	0	0	0	0	0	0	0	0	0	0	1	0
0	1	37	0	0	0	A	0	163	65	0	24.4646	0	0	0	0	0	0	0	0	0	0	0	0	0
0	0	23	0	0	1	O	1	171	67	0	22.913	0	1	1	0	0	0	1	0	0	0	0	0	0
0	0	34	0	0	1	O	1	162	60	0	22.8624	0	0	0	0	0	0	0	0	1	0	0	0	0
0	0	30	0	0	1	A	0	166	60	0	21.7738	1	0	0	1	0	0	0	0	1	0	1	0	0
0	0	30	0	0	1	A	0	168	69	0	24.4473	0	1	0	0	0	0	1	1	0	0	0	0	0
0	0	29	0	0	1	A	0	168	92	1	32.5964	0	0	0	1	0	0	0	1	0	0	0	0	0
0	0	33	0	1	1	O	1	163	62	0	23.3355	1	0	0	0	0	0	0	1	0	0	0	0	0
0	0	26	0	0	1	AB	0	162	77	1	29.34	0	0	0	0	0	0	1	1	0	0	0	0	0
0	0	27	0	0	1	A	0	160	62	0	24.2188	1	0	0	0	1	0	0	0	0	0	0	0	0
0	0	31	1	1	0	AB	0	160	70	1	27.3438	1	0	0	0	0	0	0	0	0	0	1	0	0
0	0	33	0	0	0	O	1	159	67	1	26.5021	1	0	0	0	1	0	1	0	0	0	1	0	0
0	0	27	1	0	0	A	0	162	82	1	31.2452	0	1	0	0	0	0	0	0	1	1	0	0	0
0	0	28	0	0	1	B	0	163	62	0	23.3355	0	0	0	1	0	0	0	0	0	0	1	0	0
0	0	27	0	0	0	O	1	162	60	0	22.8624	0	0	0	0	1	0	0	0	0	0	0	0	0
0	1	35	0	0	1	AB	0	161	60	0	23.1473	0	0	0	1	0	0	0	0	0	0	1	0	0
0	1	35	0	0	1	O	1	164	67	1	24.9108	0	1	1	0	0	0	0	1	0	1	0	0	1
0	1	35	0	0	0	AB	0	162	62	0	23.6244	1	1	0	0	1	1	1	1	0	0	0	0	0
0	0	28	0	0	1	B	0	158	66	1	26.4381	0	1	0	0	0	0	0	0	0	1	0	0	1
0	0	34	0	0	0	B	0	165	85	1	31.2213	0	0	0	0	0	0	1	0	0	0	0	0	0
0	0	31	0	0	0	A	0	160	64	1	25	1	0	0	1	0	0	1	0	0	0	1	0	0
0	0	32	0	0	0	A	0	166	65	0	23.5883	1	0	0	0	0	0	0	0	1	0	1	1	0
0	1	41	0	0	0	A	0	157	75	1	30.4272	0	0	1	1	1	0	1	1	0	0	0	0	1
0	0	30	1	0	1	A	0	160	70	1	27.3438	1	0	0	1	0	0	0	0	1	0	1	0	0
0	0	26	1	0	1	A	0	166	81	1	29.3947	0	0	0	0	1	0	0	0	0	1	0	0	1
0	0	26	1	0	1	B	0	162	60	0	22.8624	1	0	0	0	0	0	0	0	0	0	0	0	0
0	0	27	0	0	1	O	1	160	69	1	26.9531	1	0	0	0	0	0	0	0	0	0	0	0	0
0	0	29	0	0	0	O	1	155	48	0	19.9792	1	0	1	0	0	0	0	0	0	0	0	0	0
0	0	29	0	0	1	O	1	160	60	0	23.4375	1	1	0	0	0	0	1	0	0	0	0	0	0
0	1	42	1	1	0	A	0	160	58	0	22.6562	0	0	0	1	1	1	0	0	0	0	0	0	0
0	0	33	1	0	1	O	1	165	60	0	22.0386	0	1	0	0	0	0	0	1	0	0	0	0	1
0	1	44	1	1	0	O	1	156	60	0	24.6548	0	0	0	0	0	0	0	0	0	0	0	1	1
0	1	36	0	0	1	O	1	165	70	1	25.7117	0	0	0	0	0	0	0	0	0	0	0	0	0
0	0	34	0	0	1	B	0	168	61	0	21.6128	1	0	0	0	0	0	0	1	1	0	1	0	0
0	0	27	1	0	0	O	1	165	73	1	26.8136	0	0	0	0	1	0	0	0	0	0	0	1	1
0	0	26	1	0	1	O	1	160	57	0	22.2656	0	0	0	0	0	0	0	0	0	0	1	0	0
0	0	28	1	0	0	O	1	160	53	0	20.7031	1	0	0	0	0	0	0	0	1	0	0	0	0
0	0	29	1	1	0	O	1	165	77	1	28.2828	0	0	0	0	0	1	0	0	0	0	0	0	0
0	0	29	0	0	0	O	1	158	70	1	28.0404	0	0	0	1	0	0	0	0	0	1	1	1	1
0	0	24	0	0	0	O	1	165	70	1	25.7117	0	0	0	0	1	0	0	0	0	1	0	0	1
0	1	36	1	0	0	O	1	155	66	1	27.4714	1	0	0	0	0	0	0	0	0	0	0	0	0
0	0	31	0	0	1	B	0	155	62	1	25.8065	1	0	0	0	0	0	0	0	0	0	0	0	0
0	0	22	0	0	0	B	0	156	57	0	23.4221	0	0	0	0	0	0	0	0	0	0	0	0	0
0	0	27	0	0	1	B	0	160	75	1	29.2969	1	0	0	1	0	0	0	0	1	0	0	0	0
0	0	23	1	0	1	B	0	168	60	0	21.2585	1	1	0	0	0	0	0	0	0	0	0	0	0
0	0	34	0	0	0	AB	0	168	85	1	30.1162	1	0	0	0	0	0	0	1	1	0	0	0	0
0	0	33	1	0	1	B	0	160	61	0	23.8281	0	0	0	0	1	0	1	0	0	0	0	0	0
0	0	31	0	0	1	O	1	155	57	0	23.7253	1	0	0	0	0	0	0	1	1	0	0	0	0
0	1	35	0	1	0	O	1	168	72	1	25.5102	1	0	0	1	0	0	1	0	0	0	1	0	0
0	0	28	0	0	0	O	1	160	64.5	1	25.1953	0	0	0	1	0	0	1	0	0	0	1	0	0
0	0	29	0	0	0	O	1	159	74	1	29.271	0	0	0	1	0	1	0	0	0	0	1	1	0
0	0	29	0	0	0	A	0	163	55	0	20.7008	0	1	0	0	0	0	0	1	0	0	0	0	0
0	0	24	1	0	1	A	0	162	63	0	24.0055	1	0	0	0	0	0	0	0	0	0	1	0	0
0	1	38	0	0	0	A	0	158	60	0	24.0346	0	0	0	0	0	0	1	0	0	0	0	1	0
0	0	26	0	1	0	O	1	165	79	1	29.0174	0	0	0	1	0	0	0	0	0	0	0	0	0
0	1	41	0	0	0	B	0	167	68	0	24.3824	1	0	0	1	0	0	1	0	0	0	0	0	0
0	1	36	0	0	0	A	0	165	66	0	24.2424	1	0	0	0	0	0	0	0	0	0	0	0	0
0	0	28	0	0	0	B	0	160	61	0	23.8281	1	0	0	1	0	0	1	0	1	0	1	1	0
0	0	31	0	1	1	O	1	155	57	0	23.7253	1	1	0	0	0	0	0	1	0	0	0	0	0
0	0	28	0	0	1	A	0	165	60	0	22.0386	1	0	0	1	0	0	0	0	0	0	1	0	0
0	1	35	0	0	0	B	0	157	50	0	20.2848	1	0	0	1	0	0	0	0	0	0	1	0	0
0	1	36	0	0	1	A	0	165	80	1	29.3848	0	0	1	1	1	0	0	0	0	0	0	0	0
0	1	41	0	0	0	O	1	162	75	1	28.578	1	0	0	0	0	0	0	0	1	0	1	1	0
0	0	24	0	0	0	B	0	165	64	0	23.5078	0	0	0	0	0	0	0	0	0	0	0	0	0
0	0	27	0	0	1	A	0	163	62	0	23.3355	0	1	0	0	0	0	1	1	0	0	0	0	0
0	0	34	0	0	1	A	0	157	68	1	27.5873	0	1	0	0	0	0	0	1	1	0	0	0	0
0	0	29	0	0	1	O	1	167	74	1	26.5338	0	0	0	1	0	0	0	1	0	1	0	0	1
0	0	31	1	1	1	O	1	161	81	1	31.2488	0	0	0	1	0	0	0	0	0	0	0	0	1
0	0	33	0	0	0	O	1	165	75	1	27.5482	1	0	0	0	0	0	0	0	0	0	1	0	0
0	0	23	1	0	1	B	0	162	67	1	25.5296	0	0	0	1	0	0	0	0	1	0	0	0	0
0	1	36	1	0	0	B	0	162	64	0	24.3865	1	0	0	0	0	0	0	1	0	0	0	0	0
0	0	27	0	0	1	O	1	163	60	0	22.5827	1	0	0	0	0	0	0	0	0	0	0	0	0
0	0	30	1	0	0	AB	0	160	61	0	23.8281	0	0	0	0	0	0	0	0	0	0	0	1	0
0	0	29	0	0	0	B	0	160	58	0	22.6562	1	0	0	0	0	0	0	0	1	0	0	1	0
0	1	36	0	0	0	O	1	160	58	0	22.6562	1	0	0	0	0	0	0	0	0	0	0	1	0
0	0	30	0	0	1	B	0	160	67	1	26.1719	0	0	0	1	0	0	0	1	0	1	0	0	1
0	0	26	0	0	1	O	1	163	70	1	26.3465	1	0	1	0	0	0	1	0	0	0	1	0	0
0	0	30	0	0	1	O	1	160	59	0	23.0469	0	0	0	1	0	0	0	0	1	0	0	0	0
0	0	27	0	1	1	B	0	155	56	0	23.3091	0	0	0	0	0	1	0	0	0	0	0	0	0
0	0	34	1	0	1	O	1	160	71	1	27.7344	1	0	0	0	0	0	0	0	1	0	1	0	0
0	1	36	0	0	0	A	0	154	66	1	27.8293	1	0	0	0	0	0	0	0	0	0	0	1	0
0	0	28	0	0	1	B	0	165	65	0	23.8751	0	0	0	0	0	0	1	1	0	0	0	0	0
0	0	28	0	1	1	B	0	164	60	0	22.3081	1	0	0	1	0	0	0	1	0	0	1	1	0
0	0	30	0	0	1	O	1	158	60	0	24.0346	1	0	0	0	0	0	0	0	0	0	1	0	0
0	0	24	0	0	1	O	1	155	53	0	22.0604	1	0	0	0	0	0	0	0	1	0	1	0	0
0	0	33	1	0	0	A	0	152	54	0	23.3726	0	0	0	0	0	0	1	0	0	0	0	1	0
0	0	30	0	0	1	A	0	156	63	1	25.8876	1	0	0	0	0	0	0	0	0	0	0	0	0
0	0	29	0	0	1	B	0	160	65	1	25.3906	1	1	0	0	0	0	0	1	0	0	0	0	0
0	0	32	1	0	0	O	1	170	74	1	25.6055	0	0	1	1	0	0	0	0	0	0	1	0	0
0	0	32	0	0	0	B	0	160	60	0	23.4375	0	0	0	0	0	0	1	0	0	0	0	0	0
0	0	25	0	0	1	O	1	160	57	0	22.2656	0	0	0	0	0	0	0	0	0	0	1	0	0
0	1	35	0	0	0	O	1	160	65	1	25.3906	1	0	0	0	0	0	1	0	0	0	0	0	0
0	0	26	0	0	1	B	0	160	65	1	25.3906	0	0	0	0	0	0	0	0	0	0	0	0	0
0	0	29	0	0	1	AB	0	161	60	0	23.1473	0	0	0	0	0	0	0	0	0	0	0	0	0
0	0	31	0	0	0	B	0	162	61	0	23.2434	0	0	0	1	0	0	0	0	0	0	0	0	0
0	0	33	1	1	0	A	0	155	50	0	20.8117	0	0	0	1	0	0	0	0	0	0	1	1	0
0	1	37	0	1	0	O	1	160	67	1	26.1719	0	1	0	0	0	0	0	1	0	0	0	0	0
0	0	30	0	0	0	AB	0	160	61	0	23.8281	1	0	0	0	0	0	0	0	1	0	1	0	0
0	0	28	0	0	1	AB	0	164	77	1	28.6288	1	0	0	1	1	0	0	0	0	0	1	0	0
0	0	28	0	0	0	AB	0	158	65	1	26.0375	0	0	0	0	0	0	0	0	0	0	0	1	0
0	0	26	0	0	1	O	1	162	63	0	24.0055	0	0	0	0	0	0	0	0	0	0	0	0	0
0	0	24	1	0	1	AB	0	160	65	1	25.3906	1	1	0	0	0	0	1	0	1	0	0	0	0
0	0	33	0	0	0	A	0	158	62.6	1	25.0761	0	0	0	0	0	0	1	0	0	0	0	1	0
0	0	23	0	0	1	AB	0	162	65	0	24.7676	0	0	0	0	0	0	0	0	0	0	0	0	0
0	0	32	0	0	1	A	0	160	60	0	23.4375	0	0	1	1	0	0	0	0	1	0	0	0	0
0	0	22	0	0	1	O	1	165	45	0	16.5289	0	0	1	0	0	0	0	0	0	0	0	0	0
0	0	28	0	0	1	B	0	162	61	0	23.2434	0	1	0	0	0	0	0	1	0	0	0	0	0
0	1	40	1	0	0	A	0	161	64	0	24.6904	1	0	0	0	0	0	0	0	0	0	0	1	0
0	0	26	1	0	1	A	0	158	55	0	22.0317	1	0	0	0	0	0	0	0	0	0	0	0	0
0	0	31	0	0	1	AB	0	158	70	1	28.0404	0	0	1	0	1	0	0	1	0	1	1	0	1
0	0	22	0	0	1	O	1	158	83.7	1	33.5283	0	0	0	0	0	0	0	1	0	0	0	0	1
0	0	32	0	0	0	A	0	168	72	1	25.5102	1	0	0	1	0	0	1	0	1	0	0	1	0
0	1	39	0	0	0	O	1	159	58	0	22.9421	1	0	0	0	0	0	0	0	1	0	1	0	0
0	1	35	0	0	0	A	0	158	52	0	20.83	1	0	0	1	0	0	0	0	1	0	0	0	0
0	0	26	0	0	1	A	0	162	54	0	20.5761	1	0	0	0	0	0	0	0	0	0	0	0	0
0	0	23	0	0	1	O	1	163	65	0	24.4646	0	0	0	0	1	0	0	0	0	1	1	0	0
0	0	25	0	0	1	B	0	172	90	1	30.4218	1	1	0	0	0	1	0	1	0	0	0	0	0
0	0	34	0	0	1	O	1	158	45	0	18.026	0	0	0	0	0	0	0	0	0	0	1	0	0
0	1	37	1	0	0	A	0	157	62	1	25.1532	1	0	0	0	0	0	0	0	0	0	0	0	0
0	0	26	0	0	1	B	0	160	74	1	28.9062	1	0	0	1	0	0	0	0	1	0	1	0	0
0	0	32	0	0	1	O	1	160	62	0	24.2188	0	0	0	1	0	0	0	0	0	0	1	0	0
0	0	34	0	0	0	A	0	155	58	0	24.1415	0	0	0	0	0	0	1	0	1	0	0	0	0
0	0	30	0	0	0	A	0	170	75	1	25.9516	1	0	0	0	0	0	0	0	1	0	1	0	0
0	0	34	0	0	1	O	1	160	74	1	28.9062	0	0	0	1	0	0	0	0	0	0	0	0	0
0	0	29	1	0	0	AB	0	155	50	0	20.8117	1	0	0	0	0	0	0	0	0	0	1	0	0
0	0	31	0	0	0	O	1	160	57	0	22.2656	1	0	0	1	0	0	0	0	0	0	0	1	0
0	0	25	0	0	1	A	0	160	62	0	24.2188	0	1	0	0	0	0	0	0	0	0	0	0	0
0	1	35	0	0	0	O	1	160	62	0	24.2188	0	0	1	0	0	0	1	0	0	0	0	1	0
0	0	29	0	0	0	A	0	159	59	0	23.3377	0	0	1	0	0	0	1	0	0	0	0	0	0
0	0	28	1	0	0	B	0	165	60	0	22.0386	0	0	0	0	0	0	0	0	0	0	0	1	0
0	0	28	0	0	1	B	0	160	60	0	23.4375	0	0	0	1	0	0	0	0	0	0	0	0	0
0	0	27	0	0	1	A	0	170	88	1	30.4498	0	0	1	0	1	0	0	0	0	0	0	0	1
0	0	29	0	0	1	B	0	160	84	1	32.8125	1	0	0	0	0	0	1	0	0	0	0	0	0
0	1	39	0	1	0	A	0	163	73	1	27.4756	1	0	0	1	0	0	0	0	0	0	0	0	0
0	0	26	0	0	1	A	0	153	72	1	30.7574	0	0	0	0	0	0	0	1	0	0	0	0	1
0	0	30	0	0	0	A	0	160	60	0	23.4375	1	0	0	0	1	1	1	0	0	0	0	1	0
0	0	28	0	0	1	A	0	165	96	1	35.2617	0	1	0	0	1	0	0	0	0	0	0	0	0
0	0	24	1	0	1	A	0	160	68	1	26.5625	1	0	0	0	0	0	0	0	0	0	0	0	0
0	0	30	1	0	1	B	0	157	61	0	24.7475	1	0	0	0	0	1	0	0	0	0	1	0	0
0	1	35	1	0	0	O	1	155	57	0	23.7253	0	0	0	1	0	0	0	0	0	0	0	1	0
0	0	30	0	0	1	O	1	157	61	0	24.7475	0	0	0	0	0	0	1	0	0	0	0	0	0
0	0	32	0	0	1	O	1	159	58	0	22.9421	0	0	0	0	0	0	1	0	0	0	0	1	0
0	0	24	0	0	1	O	1	157	67	1	27.1816	1	1	0	0	0	0	0	1	0	0	0	0	0
0	0	25	1	0	1	O	1	162	64	0	24.3865	0	0	0	0	0	0	0	0	0	0	0	0	0
0	0	30	0	0	1	A	0	175	83	1	27.102	0	0	1	1	0	0	0	0	1	0	0	0	0
0	1	37	0	0	1	B	0	168	60	0	21.2585	1	0	0	0	0	0	1	1	1	0	0	0	0
0	0	25	0	0	1	B	0	158	55	0	22.0317	0	0	0	0	0	0	0	0	1	0	0	0	0
0	0	29	1	0	1	B	0	163	64	0	24.0882	0	0	0	0	0	0	0	0	1	0	0	0	0
0	0	24	0	0	1	B	0	161	61	0	23.533	0	1	0	0	0	0	0	0	1	0	0	0	0
0		29	1	0	1	O	1	163	60	0	22.5827	1	0	0	0	0	0	1	0	0	0	0	0	0
0	0	33	0	0	1	O	1	165	73	1	26.8136	1	0	0	0	0	1	0	0	0	0	1	0	0
0	0	23	0	0	1	O	1	156	64	1	26.2985	1	0	0	0	0	0	0	0	0	0	1	0	0
0	0	32	0	0	1	A	0	170	66	0	22.8374	0	1	0	0	0	0	0	1	0	0	0	0	0
0	0	34	0	0	1	B	0	162	59	0	22.4813	1	1	0	0	0	0	1	0	0	0	0	0	0
0	1	35	0	1	0	B	0	165	66	0	24.2424	1	0	0	1	0	0	1	0	0	0	1	0	0
0	0	29	0	0	1	AB	0	158	60	0	24.0346	0	0	0	0	0	0	0	0	0	0	0	0	0
0	0	26	0	0	1	A	0	155	60	0	24.974	0	0	0	0	0	0	0	0	0	0	1	1	0
0	0	28	0	0	1	B	0	163	87	1	32.7449	1	0	0	1	0	0	0	0	0	0	0	0	0
0	1	35	0	0	0	A	0	165	68	0	24.977	1	1	0	0	0	0	0	0	0	0	1	1	0
0	1	35	0	0	0	A	0	160	62	0	24.2188	0	0	0	0	0	0	0	0	0	0	0	0	0
0	0	27	0	0	1	A	0	162	70	1	26.6728	0	0	0	0	0	0	0	0	0	0	0	0	0
0	0	33	0	0	0	A	0	161	59	0	22.7615	0	0	0	1	0	0	0	0	0	0	0	0	0
0	0	29	0	0	0	B	0	158	59	0	23.634	1	0	0	0	0	0	0	0	0	0	0	1	0
0	0	34	0	0	0	O	1	168	75	1	26.5731	0	0	1	0	1	0	0	0	0	0	0	1	1
0	0	27	0	0	1	A	0	162	62	0	23.6244	1	1	0	0	0	0	0	1	0	0	0	0	0
0	0	29	0	0	1	O	1	163	64	0	24.0882	0	0	0	0	0	0	0	0	0	0	0	0	0
0	0	26	1	0	1	A	0	160	64	1	25	0	1	0	0	0	0	1	1	0	0	0	0	0
0	0	29	1	0	1	A	0	158	68	1	27.2392	1	0	0	0	0	0	1	1	1	1	1	0	0
0	0	34	1	0	1	B	0	163	66	0	24.841	1	0	0	0	1	0	1	0	1	0	1	0	0
0	0	26	0	0	1	B	0	165	80	1	29.3848	0	0	0	0	0	0	0	0	0	0	0	0	0
0	0	34	1	0	0	A	0	158	66	1	26.4381	1	0	0	0	0	0	1	0	0	0	1	0	0
0	0	30	0	0	0	B	0	158	58	0	23.2335	0	0	0	0	0	0	0	0	1	0	0	0	0
0	0	26	0	1	0	O	1	154	66	1	27.8293	1	0	0	1	0	0	0	0	0	0	0	1	0
0	0	26	0	0	1	B	0	168	89	1	31.5334	0	0	0	1	1	1	1	0	0	1	0	0	0
0	1	40	0	0	0	A	0	165	72	1	26.4463	1	0	0	0	0	0	1	0	0	0	0	1	0
0	0	27	0	0	1	B	0	162	60	0	22.8624	0	0	0	0	0	1	1	0	0	0	0	0	0
0	0	28	0	0	1	B	0	160	60	0	23.4375	1	0	1	1	0	0	0	0	0	0	0	0	0
0	0	29	1	0	0	O	1	160	75	1	29.2969	1	0	0	1	0	0	0	0	0	0	0	0	0
0	0	28	0	0	1	A	0	163	93	1	35.0032	1	1	0	0	0	0	1	0	1	0	1	0	1
0	0	27	0	0	1	O	1	168	94	1	33.305	0	0	0	1	0	0	0	0	0	0	0	0	1
0	0	27	0	0	1	A	0	160	58	0	22.6562	0	0	0	1	0	0	0	0	1	0	0	0	0
0	1	38	1	0	0	A	0	166	63	0	22.8625	1	0	0	0	0	0	1	0	0	0	0	1	0
0	1	37	0	0	1	O	1	169	80	1	28.0102	0	1	0	0	0	0	0	0	0	0	0	0	0
0	1	36	0	0	0	B	0	152	69	1	29.865	1	0	0	0	0	0	1	0	0	0	0	0	0
0	0	33	0	0	0	A	0	155	58.5	0	24.3496	0	0	0	0	0	0	1	0	1	0	0	0	0
0	1	35	1	0	0	O	1	168	57	0	20.1956	0	0	0	0	0	1	0	0	0	0	0	0	0
0	0	27	0	0	1	A	0	162	57	0	21.7193	1	0	0	0	0	0	0	0	0	0	0	0	0
1	0	29	0	0	1	O	1	160	60	0	23.4375	1	1	0	0	0	0	1	0	0	0	1	0	0
1	0	23	0	0	1	A	0	158	73.5	1	29.4424	1	0	0	0	0	0	0	0	0	0	1	0	0
1	1	38	0	0	0	B	0	160	61	0	23.8281	1	0	0	0	0	0	0	0	0	0	0	0	0
1	0	32	1	0	0	B	0	168	79	1	27.9904	1	0	0	1	0	0	1	0	0	0	1	1	0
1	1	35	0	0	0	O	1	165	64	0	23.5078	1	0	0	0	0	0	1	0	0	0	0	0	0
1	0	25	0	0	1	A	0	158	57	0	22.8329	0	0	0	1	0	0	0	0	0	0	0	0	0
1	0	22	1	0	1	O	1	160	59	0	23.0469	1	0	1	0	0	1	0	0	0	0	0	0	0
1	0	31	0	0	1	B	0	156	54	0	22.1893	0	1	1	0	0	0	0	0	0	0	0	0	0
1	0	24	0	0	1	O	1	160	50	0	19.5312	0	0	0	0	1	0	0	0	0	0	0	0	0
1	0	27	1	1	1	A	0	163	65	0	24.4646	0	0	0	0	0	1	1	0	0	0	0	0	0
1	0	32	0	0	0	A	0	160	75	1	29.2969	0	0	0	0	0	0	0	0	0	1	0	1	1
1	0	23	0	0	1	B	0	162	61	0	23.2434	1	0	0	0	0	0	0	0	0	0	0	0	0
1	1	38	1	0	0	O	1	165	62	0	22.7732	1	0	1	0	0	0	1	0	1	0	1	1	0
1	0	28	1	0	1	A	0	162	60	0	22.8624	0	0	0	0	0	0	0	0	0	0	0	0	1
1	0	31	0	0	0	A	0	165	64	0	23.5078	1	0	0	0	0	0	0	0	0	0	0	0	0
1	0	33	0	0	1	AB	0	165	75	1	27.5482	0	0	0	1	0	1	0	0	0	0	0	0	0
1	0	31	0	0	1	B	0	160	58	0	22.6562	1	0	0	0	0	0	0	1	1	0	0	0	0
1	0	29	0	0	1	AB	0	162	61	0	23.2434	0	0	0	0	0	0	0	0	0	0	0	0	0
1	0	34	0	0	0	O	1	162	82	1	31.2452	0	0	0	0	0	0	0	0	0	0	0	1	1
1	0	30	1	0	1	A	0	166	73	1	26.4915	1	1	0	0	0	0	0	1	0	0	0	0	0
1	0	34	1	1	0	O	1	163	60	0	22.5827	1	0	0	1	0	0	0	0	1	0	0	1	0
1	0	26	0	0	1	O	1	168	83	1	29.4076	1	0	0	1	0	0	1	1	0	0	1	0	0
1	1	40	1	0	0	O	1	160	60	0	23.4375	1	0	0	0	0	0	0	0	0	0	0	0	0
1	0	22	0	0	1	B	0	158	58	0	23.2335	0	1	0	0	0	0	0	1	0	0	1	0	0
1	0	26	0	0	1	B	0	160	85	1	33.2031	0	1	0	0	0	1	0	1	0	0	1	0	0
1	0	32	0	0	1	AB	0	158	70	1	28.0404	1	0	0	0	0	0	0	0	0	0	1	0	0
1	0	33	0	0	0	AB	0	165	61	0	22.4059	1	0	1	1	0	0	0	0	0	0	0	0	0
1	1	37	0	0	0	B	0	160	72	1	28.125	1	0	0	0	0	0	0	1	0	0	1	0	0
1	0	29	0	0	1	A	0	160	67	1	26.1719	0	1	0	1	0	0	0	0	0	0	0	0	0
1	0	32	1	0	1	B	0	156	59	0	24.2439	0	0	0	0	0	0	0	0	0	0	0	1	0
1	0	29	0	0	1	B	0	160	75	1	29.2969	1	0	0	0	0	0	0	0	0	0	1	0	0
1	0	23	0	0	1	O	1	160	70	1	27.3438	0	0	0	0	0	0	0	0	0	0	0	0	0
1	0	32	0	0	1	A	0	165	60	0	22.0386	1	0	0	0	0	0	0	0	0	0	0	0	0
1	1	38	0	0	0	A	0	165	62	0	22.7732	0	0	1	1	0	0	0	0	0	0	0	0	0
1	0	27	0	0	1	B	0	162	62.5	0	23.815	1	0	0	0	0	0	0	0	0	0	0	0	0
1	1	40	1	0	0	O	1	160	60	0	23.4375	1	0	0	0	0	0	0	0	0	0	0	0	0
1		32	1	0	0	O	1	170	92	1	31.8339	1	0	0	0	0	0	1	0	0	0	1	0	0
1	1	36	0	0	0	A	0	160	58	0	22.6562	1	0	0	1	0	0	1	0	1	0	0	1	0
1	0	29	0	0	0	B	0	166	65	0	23.5883	1	0	0	0	0	0	0	0	0	0	0	0	0
1	0	24	1	0	1	A	0	158	66	1	26.4381	0	0	1	0	0	0	0	0	0	0	1	0	0
1	0	34	0	0	1	O	1	164	79	1	29.3724	1	0	0	1	0	0	1	0	0	1	0	0	0
1	1	40	0	0	0	A	0	167	72	1	25.8166	1	0	0	1	0	1	1	0	0	0	1	0	0
1	0	31	0	1	0	AB	0	160	62	0	24.2188	1	0	0	0	0	0	0	0	0	0	0	0	0
1	0	24	0	0	1	B	0	167	68	0	24.3824	1	0	0	1	0	0	0	0	0	0	1	0	0
1	0	26	0	0	1	O	1	158	70	1	28.0404	1	1	0	0	0	0	0	0	0	0	0	0	0
1	0	30	0	0	1	B	0	160	57	0	22.2656	1	0	0	0	0	0	0	0	0	0	0	0	0
1	0	31	0	0	1	AB	0	175	90	1	29.3878	1	0	0	1	0	0	0	1	0	0	0	0	0
1	0	29	1	1	1	O	1	155	65	1	27.0552	0	0	0	0	0	1	0	0	0	0	0	0	0
1	0	23	0	0	1	O	1	171	72	0	24.623	0	0	0	0	0	0	0	0	0	0	0	0	0
1	1	42	0	0	1	B	0	161	78	1	30.0914	1	0	0	0	0	0	0	0	1	0	1	0	0
1	0	27	0	0	0	A	0	165	64	0	23.5078	0	0	0	1	0	0	0	0	0	0	0	0	0
1	0	28	0	0	1	AB	0	150	55	0	24.4444	1	0	0	0	0	0	1	0	0	0	0	0	0
1	0	31	0	1	0	AB	0	170	78	0	26.9896	1	0	0	0	0	0	0	0	0	0	0	1	0
1	1	39	0	1	0	A	0	156	57	0	23.4221	0	0	0	0	0	0	0	1	0	0	0	0	0
1	0	26	0	0	1	A	0	157	60	0	24.3418	1	1	0	0	1	0	0	0	0	0	0	0	0
1	0	31	0	1	0	B	0	168	54	0	19.1327	1	0	0	1	0	0	0	0	1	0	0	0	0
1	1	35	1	0	1	A	0	163	62	0	23.3355	0	1	0	0	0	1	1	1	0	0	1	1	0
1	0	34	0	0	0	O	1	158	66	1	26.4381	1	0	0	1	0	0	1	0	1	0	0	1	0
1	0	28	0	0	1	B	0	160	61	0	23.8281	0	0	0	0	0	0	0	0	0	0	1	0	0
1	0	24	0	0	0	AB	0	163	45	0	16.937	1	0	0	0	0	0	0	0	0	0	0	0	0
1	0	22	0	0	1	O	1	158	58	0	23.2335	1	1	0	0	0	0	0	1	0	0	0	0	0
1	0	33	0	0	1	O	1	173	74	0	24.7252	0	1	0	0	0	1	0	1	0	0	0	0	0
1	0	27	0	0	1	O	1	168	63	0	22.3214	1	0	0	0	0	0	0	1	0	0	1	0	0
1	0	22	0	0	1	A	0	164	61.5	0	22.8659	0	1	0	0	0	0	0	0	0	0	0	0	0
1	0	27	0	0	1	B	0	161	60	0	23.1473	0	0	0	0	0	0	0	0	0	0	0	0	0
1	0	33	1	0	1	O	1	173	74	0	24.7252	0	1	0	0	0	1	0	0	0	0	0	0	0
1	0	22	1	0	1	A	0	160	79	1	30.8594	1	1	0	0	0	0	0	0	0	0	0	0	0
1	0	27	1	0	0	A	0	165	90	1	33.0579	0	0	0	0	0	0	0	0	0	0	0	0	0
1	0	31	0	0	0	O	1	165	77	1	28.2828	0	0	0	1	0	0	1	1	1	0	0	0	0
1	1	37	0	0	0	AB	0	165	67	0	24.6097	1	0	0	1	0	0	0	0	0	0	1	0	0
1	0	28	0	0	1	A	0	160	59	0	23.0469	1	0	0	1	1	0	0	0	0	0	0	0	0
1	0	30	1	0	0	A	0	163	65	0	24.4646	1	0	0	0	0	0	0	0	0	0	0	0	0
1	0	34	0	0	0	B	0	157	59	0	23.9361	1	0	0	0	0	0	0	0	0	0	0	1	0
1	0	32	0	0	1	B	0	160	69	1	26.9531	1	0	1	0	0	0	0	0	0	1	0	0	0
1	0	31	0	0	1	A	0	165	60	0	22.0386	0	1	0	1	0	0	1	1	0	0	0	0	0
1	0	30	0	0	1	O	1	158	67	1	26.8386	0	0	0	0	0	0	1	0	0	0	0	0	0
1	0	27	0	0	1	O	1	167	67	0	24.0238	0	0	0	0	0	0	0	0	0	0	0	0	0
1	0	31	0	0	0	O	1	164	68	1	25.2826	1	0	0	0	0	0	0	0	0	0	0	1	0
1	1	41	1	0	1	B	0	157	56	0	22.719	1	0	0	1	0	0	0	1	1	0	0	0	0
1	0	28	1	0	1	A	0	155	58	0	24.1415	0	0	0	0	0	0	0	0	0	0	0	0	0
1	0	32	0	0	1	O	1	160	80	1	31.25	0	0	0	0	0	0	0	1	1	0	0	0	0
1	0	30	0	0	1	B	0	160	70	1	27.3438	0	0	0	0	0	0	0	1	0	0	0	0	0
1	0	29	0	0	1	B	0	160	70	1	27.3438	0	0	0	0	0	0	0	0	0	0	0	0	0
1	0	23	0	0	1	B	0	160	57	0	22.2656	1	1	0	0	0	0	0	1	0	0	0	0	0
1	0	24	0	0	1	B	0	161	60	0	23.1473	0	0	0	1	0	0	0	0	0	0	0	0	0
1	0	31	0	0	1	O	1	160	67	1	26.1719	1	1	0	0	0	0	0	0	1	0	0	0	0
1	0	32	0	0	1	B	0	162	59	0	22.4813	0	1	0	0	0	0	0	0	0	0	0	0	0
1	0	27	0	0	1	B	0	158	75	1	30.0433	0	0	0	0	0	0	0	0	0	0	0	0	0
1	1	37	0	1	1	A	0	165	58	0	21.3039	0	0	0	0	0	0	0	0	0	0	0	0	0
1	0	25	1	0	1	O	1	157	55	0	22.3133	1	0	0	1	0	0	0	0	0	0	0	0	0
1	0	26	0	0	1	O	1	160	49	0	19.1406	0	0	0	0	0	0	1	1	0	0	0	0	0
1	0	22	0	0	1	A	0	158	50	0	20.0288	0	0	0	0	0	0	0	0	0	0	0	0	0
1	0	27	0	0	1	O	1	161	60	0	23.1473	0	1	0	0	0	0	0	1	0	0	1	0	0
1	0	27	1	0	1	B	0	160	69	1	26.9531	1	0	0	0	0	0	1	0	0	0	1	0	0
1	0	31	0	0	1	B	0	158	64	1	25.6369	1	1	0	0	0	0	0	1	1	0	1	1	0
1	1	35	0	0	1	B	0	160	59	0	23.0469	0	0	0	0	0	0	1	0	0	0	0	0	0
1	0	25	0	0	1	A	0	160	69	1	26.9531	1	0	0	0	0	0	1	0	0	0	0	0	0
1	0	33	0	1	0	O	1	160	61	0	23.8281	0	0	0	0	0	0	0	0	0	0	0	0	0
1	0	30	0	0	1	O	1	164	62	0	23.0518	0	0	0	0	0	0	0	0	0	0	0	0	0
1	0	28	1	0	0	B	0	160	59	0	23.0469	1	0	0	1	0	0	0	0	1	0	0	1	0
1	0	28	0	0	1	B	0	168	86	1	30.4705	0	1	0	0	0	0	0	0	0	0	0	0	0
1	0	26	0	0	1	A	0	162	56.5	0	21.5287	1	0	0	0	0	0	0	0	0	0	0	0	0
1	0	32	0	0	0	B	0	158	70	1	28.0404	1	0	1	1	0	0	0	0	1	0	0	1	0
1	0	26	1	0	1	B	0	163	46.5	0	17.5016	0	0	1	0	0	0	0	0	0	0	0	0	0
1	1	38	0	0	1	A	0	151	50	0	21.9289	0	0	0	0	0	0	1	0	0	0	0	0	0
1	0	29	1	0	1	B	0	160	56	0	21.875	0	0	0	0	0	0	0	0	0	0	0	0	0
1	1	38	1	1	1	A	0	165	63	0	23.1405	1	0	0	0	0	0	0	1	0	0	0	0	0
1	1	44	0	0	0	O	1	159	55	0	21.7555	0	0	0	0	0	0	0	0	0	0	0	0	0
1	0	29	0	0	1	O	1	169	67	0	23.4586	0	0	0	0	0	0	0	0	0	0	0	0	0
1	0	31	0	0	1	O	1	160	66	1	25.7812	0	0	0	0	0	0	0	1	0	0	1	0	0
1	0	34	0	0	1	B	0	170	70	0	24.2215	0	0	0	0	0	0	1	0	0	0	0	0	0
1	0	34	0	0	0	O	1	160	62	0	24.2188	0	0	0	0	0	0	1	0	0	0	0	0	0
1	1	36	1	0	1	B	0	164	62	0	23.0518	1	0	0	1	0	0	1	0	0	0	0	0	0
1	0	25	1	1	1	A	0	163	71	1	26.7229	1	0	0	0	0	0	0	0	0	0	0	0	0
1	0	23	0	0	1	O	1	160	87	1	33.9844	1	1	0	0	0	0	0	0	0	0	0	0	0
1	0	26	0	0	1	O	1	162	54	0	20.5761	0	0	1	0	1	0	1	0	1	0	0	0	0
1	0	24	0	0	1	B	0	165	66	0	24.2424	0	0	0	0	0	0	0	0	0	0	0	0	0
1	0	25	0	0	1	A	0	161	75	1	28.9341	0	1	0	0	0	0	0	0	0	0	0	0	0
1	0	25	1	0	1	B	0	156	56.2	0	23.0934	0	0	0	0	0	0	0	0	0	0	0	0	0
1	0	28	0	0	1	A	0	158	66	1	26.4381	0	0	0	0	0	0	1	0	0	0	1	0	0
1	0	30	0	0	1	B	0	162	59	0	22.4813	1	0	0	0	0	0	0	0	0	0	0	0	0
1	1	36	0	0	1	AB	0	161	57	0	21.9899	1	0	0	1	0	0	1	0	0	0	1	0	0
1	0	25	0	0	1	O	1	168	87	1	30.8248	1	0	0	0	0	0	0	0	0	0	0	0	0
1	0	27	1	0	1	A	0	175	77	1	25.1429	0	1	0	1	0	0	1	0	0	0	0	0	0
1	0	30	0	0	0	B	0	160	60	0	23.4375	0	0	0	0	0	0	0	0	0	0	0	0	0
1	1	36	0	0	1	B	0	160	57	0	22.2656	0	0	0	0	0	0	0	0	0	0	0	0	1
1	0	31	0	0	0	B	0	158	55	0	22.0317	0	0	0	0	0	0	0	0	0	0	0	1	0
1	0	29	1	1	1	A	0	165	82	1	30.1194	0	1	0	0	0	0	0	1	0	0	0	1	0
1	0	28	0	0	1	O	1	158	53	0	21.2306	0	0	0	0	0	0	1	0	0	0	0	0	0
1	1	37	0	0	0	A	0	155	59	0	24.5578	1	0	0	0	0	0	0	0	0	0	1	0	0
1	0	30	0	0	1	A	0	165	65	0	23.8751	1	0	0	0	0	0	0	0	0	0	0	0	0
1	0	33	0	0	1	O	1	150	68	1	30.2222	0	0	0	0	0	0	0	0	0	0	0	0	0
1	0	31	0	0	1	A	0	158	59	0	23.634	0	1	0	0	0	0	0	0	0	0	0	0	0
1	0	29	0	0	1	B	0	163	68	1	25.5937	0	0	0	0	0	0	0	0	1	0	0	0	0
1	1	39	0	0	0	AB	0	155	57	0	23.7253	1	0	0	0	0	0	0	0	0	0	0	1	0
1	1	35	0	1	1	A	0	166	61	0	22.1367	0	0	0	0	0	0	0	0	1	0	1	0	0
1	1	35	0	0	1	O	1	158	73	1	29.2421	0	0	0	0	0	0	0	0	0	1	0	1	1
1	0	23	0	0	1	A	0	157	65	1	26.3702	1	1	0	0	0	1	0	0	1	0	1	0	0
1	0	31	0	0	0	A	0	155	65	1	27.0552	1	0	0	0	0	0	0	0	0	1	0	1	0
1	0	32	0	0	1	O	1	170	70	0	24.2215	0	0	0	0	0	1	0	1	0	0	1	0	0
1	0	29	0	0	1	O	1	155	54	0	22.4766	0	0	0	0	0	0	0	1	0	0	1	0	0
1	0	31	0	0	0	A	0	163	60	0	22.5827	0	0	1	0	0	0	0	0	0	0	0	1	0
1	1	38	0	0	0	A	0	150	65	1	28.8889	1	0	1	0	0	0	0	0	1	0	1	1	0
1	0	25	0	0	1	AB	0	165	95	1	34.8944	0	0	0	0	0	1	1	0	0	0	0	0	0
1	0	31	0	0	1	O	1	170	64	0	22.1453	0	0	0	1	0	0	0	0	1	0	0	0	0
1	0	33	0	0	0	B	0	161	59	0	22.7615	1	1	0	0	0	0	0	0	0	0	0	0	0
1	0	28	0	0	1	O	1	160	61	0	23.8281	0	0	0	0	0	0	0	0	0	0	0	0	0
1	0	33	0	0	1	AB	0	162	59	0	22.4813	1	0	0	1	0	0	0	0	1	0	0	0	0
1	0	32	0	0	1	O	1	160	60	0	23.4375	1	0	0	0	0	1	0	0	0	0	0	0	0
1	0	29	0	0	1	A	0	158	55	0	22.0317	0	1	0	1	0	0	1	0	0	0	0	0	0
1	0	32	0	0	0	O	1	164	54	0	20.0773	0	0	0	0	0	0	0	0	0	0	1	0	0
1	0	27	0	0	1	A	0	160	59	0	23.0469	0	0	0	0	0	0	0	0	0	0	1	0	0
1	0	29	0	0	0	A	0	160	70	1	27.3438	0	0	0	0	0	0	0	0	0	0	0	0	0
1	1	38	0	1	0	A	0	163	65	0	24.4646	1	0	0	0	0	0	1	0	0	0	0	1	0
1	0	27	0	0	1	O	1	158	59	0	23.634	1	1	0	0	0	0	0	0	0	0	0	0	0
1	0	28	0	1	1	B	0	165	66	0	24.2424	0	1	0	0	0	0	0	0	0	0	0	0	0
1	0	34	0	0	1	B	0	158	59	0	23.634	0	0	0	0	0	0	1	1	0	0	0	0	0
1	0	34	0	0	1	O	1	158	55.4	0	22.192	1	0	0	0	0	0	0	0	1	0	0	0	0
1	0	32	0	0	1	A	0	158	78	1	31.245	1	1	0	0	0	1	0	0	0	0	0	0	0
1	0	29	0	0	1	B	0	160	69	1	26.9531	1	1	0	0	0	1	0	0	0	0	0	0	0
1	1	39	1	0	1	AB	0	157	48.5	0	19.6763	0	0	0	1	1	0	0	0	0	1	0	0	1
1	0	31	0	0	1	B	0	158	80	1	32.0461	1	1	0	1	0	0	0	0	0	0	1	0	0
1	0	31	0	0	1	A	0	158	80	1	32.0461	1	1	0	0	0	0	0	0	1	0	1	0	0
1	1	40	0	0	1	O	1	165	70	1	25.7117	0	0	0	0	0	0	0	0	0	0	0	0	0
1	0	26	1	0	1	B	0	155	75	1	31.2175	1	0	0	0	1	0	0	0	0	0	0	0	0
1	0	34	1	0	1	B	0	164	69	1	25.6544	0	0	0	1	0	0	1	0	0	0	0	0	1
1	0	26	0	0	1	O	1	158	62	0	24.8358	0	1	0	0	0	0	0	0	0	0	0	0	0
1	0	30	0	0	1	A	0	160	77	1	30.0781	1	1	0	0	0	0	1	1	0	0	1	0	0
1	0	28	0	0	1	A	0	159	60	0	23.7332	0	0	0	0	0	0	1	0	0	0	1	0	0
1	0	27	0	0	1	B	0	158	55	0	22.0317	0	1	0	0	0	0	0	0	0	0	0	0	0
1	0	27	0	0	0	A	0	152	72.2	1	31.25	0	0	0	0	0	0	0	0	0	0	0	0	0
1	0	19	0	0	1	B	0	170	52.5	0	18.1661	0	0	1	0	0	0	0	0	0	0	0	0	0
1	0	30	0	1	0	A	0	162	70	1	26.6728	1	0	0	0	0	0	0	0	0	0	0	1	0
1	0	33	0	0	0	B	0	162	62	0	23.6244	0	0	0	0	0	0	0	0	0	0	0	0	0
1	0	27	0	0	0	O	1	155	71	1	29.5525	0	0	0	0	0	0	0	0	0	0	0	0	0
1	0	28	0	0	1	A	0	160	65	1	25.3906	0	0	0	0	0	0	0	0	0	0	0	0	0
1	0	27	1	0	1	A	0	170	80	1	27.6817	0	0	0	0	0	0	0	1	0	0	0	0	0
1	0	26	0	0	1	B	0	167	65	0	23.3067	0	0	0	1	0	0	1	0	1	0	0	0	0
1	0	24	0	0	1	O	1	160	64	1	25	0	0	1	0	0	0	0	0	0	0	0	0	0
1	0	28	0	0	0	AB	0	160	51	0	19.9219	1	0	0	0	0	1	0	0	0	0	0	0	0
1	0	27	0	0	1	O	1	160	66	1	25.7812	0	1	0	0	0	0	0	0	0	0	0	0	0
1	0	25	0	0	1	B	0	159	60	0	23.7332	1	0	0	1	0	0	0	0	0	0	0	0	0
1	0	27	0	0	1	A	0	152	47	0	20.3428	1	0	1	0	0	0	0	0	0	0	0	0	0
1	0	31	0	0	1	A	0	151	52	0	22.806	0	0	0	0	0	0	0	0	0	0	0	0	0
1	1	39	0	1	0	O	1	160	75	1	29.2969	1	0	0	0	0	1	0	0	0	0	0	0	0
1	1	35	1	0	0	O	1	158	56	0	22.4323	0	0	0	0	0	0	0	0	0	0	0	1	0
1	0	26	1	0	0	A	0	160	58	0	22.6562	1	0	0	1	0	0	0	1	0	0	1	0	0
1	0	31	0	0	1	O	1	160	86	1	33.5938	0	0	0	0	0	0	1	0	0	0	0	0	0
1	0	32	1	0	0	O	1	160	74.5	1	29.1016	0	0	0	1	0	1	0	0	0	0	0	0	0
1	0	32	0	0	1	B	0	161	64	0	24.6904	0	0	0	0	0	1	0	1	0	0	0	0	0
1	1	40	0	0	0	A	0	166	67	0	24.3141	1	0	1	1	0	0	0	0	0	0	0	0	0
1	0	30	0	0	1	B	0	162	74	1	28.1969	0	1	0	0	0	0	0	0	0	0	0	0	0
1	1	39	0	1	0	B	0	160	58	0	22.6562	0	0	0	0	0	0	1	0	0	0	0	0	0
1	0	25	0	0	1	A	0	164	63	0	23.4236	0	0	0	0	0	0	0	0	0	0	0	0	0
1	0	31	0	0	1	O	1	160	57	0	22.2656	0	1	0	0	0	0	0	0	0	0	0	0	0
1	0	31	0	0	0	A	0	156	57	0	23.4221	0	0	1	0	0	0	0	0	1	0	0	1	0
1	0	30	0	0	1	O	1	165	63	0	23.1405	0	0	0	0	0	0	1	0	0	0	0	0	0
1	0	33	0	0	0	O	1	163	80	1	30.1103	0	0	0	0	0	0	1	0	0	0	0	1	0
1	0	29	0	0	1	A	0	160	77	1	30.0781	0	1	0	0	0	0	1	1	0	0	0	0	0
1	0	29	0	0	1	A	0	160	77	1	30.0781	0	1	0	0	0	0	1	1	0	0	0	0	0
1	1	39	1	0	0	O	1	164	70	1	26.0262	0	0	0	0	0	0	0	0	0	0	0	1	0
1	0	27	0	0	0	A	0	170	68	0	23.5294	0	0	0	0	0	0	0	0	0	0	0	0	0
1	0	34	0	0	1	AB	0	162	74	1	28.1969	0	1	0	0	0	0	0	0	0	0	0	0	0
1	1	38	1	0	1	A	0	159	90	1	35.5999	0	1	0	1	0	0	0	0	0	0	0	0	0
1	0	34	1	1	0	O	1	160	65	1	25.3906	1	0	0	0	0	0	1	0	0	0	1	1	0
1	1	35	0	0	0	B	0	162	76	1	28.959	1	0	0	0	0	0	0	0	0	0	0	1	0
1	0	33	0	0	0	B	0	155	65	1	27.0552	0	1	0	0	0	0	0	0	1	0	1	0	0
1	0	28	0	0	1	A	0	168	56	0	19.8413	0	0	0	0	0	0	0	0	0	0	0	0	0
1	0	29	0	0	1	O	1	160	80	1	31.25	1	1	0	0	0	1	0	0	1	0	0	0	0
1	0	31	0	0	0	B	0	165	67	0	24.6097	0	0	1	0	0	0	0	0	0	0	0	0	0
1	0	28	0	0	1	B	0	156	54	0	22.1893	0	1	0	0	0	0	0	0	0	0	0	0	0
1	0	28	0	0	1	O	1	168	59	0	20.9042	0	0	0	0	0	0	0	0	0	0	0	0	0
1	0	28	0	0	0	AB	0	163	54	0	20.3244	0	0	0	0	0	0	0	0	0	0	0	0	0
1	0	29	0	0	1	A	0	168	58	0	20.5499	0	0	0	0	0	0	0	0	0	0	1	0	0
1	0	32	0	0	1	AB	0	165	62	0	22.7732	0	0	0	0	0	1	0	1	0	0	0	0	0
1	0	25	1	1	1	O	1	160	63	0	24.6094	1	1	0	0	0	0	0	0	0	0	0	0	0
1	0	30	1	0	1	A	0	159	66	1	26.1066	0	0	0	0	0	0	0	0	1	0	0	0	0
1	0	34	0	0	0	B	0	160	79.4	1	31.0156	0	0	0	0	0	0	0	0	0	0	0	1	0
1	0	27	0	1	1	A	0	170	62	0	21.4533	0	0	0	0	0	1	0	1	0	0	0	0	0
1	0	29	0	0	1	AB	0	156	55	0	22.6003	0	0	0	0	0	0	1	0	0	0	0	0	0
1	0	24	0	0	1	A	0	155	65	1	27.0552	0	0	0	0	0	1	0	1	0	0	0	0	0
1	0	26	0	0	1	B	0	162	60	0	22.8624	0	0	0	0	0	1	0	1	0	0	1	0	0
1	0	26	0	0	1	O	1	163	68	1	25.5937	0	1	0	0	0	0	0	0	0	0	0	0	0
1	0	31	0	0	0	B	0	162	77	1	29.34	0	1	0	0	0	0	0	0	1	0	0	0	0
1	0	21	0	0	1	A	0	163	60	0	22.5827	0	0	0	0	0	0	0	0	0	0	0	0	0
1	1	35	0	0	1	A	0	155	68.5	1	28.512	0	1	0	0	0	0	0	0	1	0	0	0	0
1	0	30	0	0	0	A	0	155	60	0	24.974	0	0	0	1	0	0	0	0	0	0	0	0	0
1	0	30	0	0	1	A	0	167	65	0	23.3067	0	0	0	0	0	0	0	0	1	0	0	0	0
1	0	30	0	0	1	B	0	158	69.4	1	27.8	0	0	0	0	0	0	0	0	0	0	1	0	0
1	0	28	0	0	1	A	0	160	58	0	22.6562	0	1	0	1	0	1	0	1	0	0	1	0	0
1	0	34	0	0	1	A	0	157	56	0	22.719	0	0	0	0	0	0	0	0	0	0	1	0	0
1	0	25	0	0	0	B	0	153	65	1	27.7671	0	0	0	0	0	0	0	0	0	0	0	0	0
1	0	29	0	0	1	AB	0	150	61.7	1	27.4222	0	1	0	0	0	0	1	0	0	0	0	0	0
1	0	27	0	0	0	A	0	160	60	0	23.4375	0	0	0	0	0	0	0	0	0	0	0	0	0
1	0	27	1	0	1	O	1	150	53	0	23.5556	0	0	0	1	0	0	0	1	1	0	0	0	0
1	0	34	0	0	0	O	1	157	55	0	22.3133	1	0	0	0	0	0	0	0	0	0	0	1	0
1	0	28	0	0	0	A	0	165	75	1	27.5482	0	0	0	0	0	0	0	0	0	0	0	1	0
1	0	29	0	0	1	A	0	158	70	1	28.0404	0	0	0	0	0	0	0	0	0	0	0	0	0
1	0	31	0	0	1	A	0	165	60	0	22.0386	0	1	0	0	0	0	0	0	0	0	0	0	0
1	0	31	0	0	1	O	1	168	81	1	28.699	0	1	0	0	0	0	0	0	0	0	0	0	0
1	0	26	1	0	1	A	0	167	67	0	24.0238	0	1	0	0	0	0	0	1	0	0	1	0	0
1	0	30	0	0	1	O	1	161	58	0	22.3757	0	0	0	0	0	0	0	0	0	0	0	0	0
1	1	42	1	1	1	B	0	155	55.5	0	23.1009	0	0	1	0	0	0	0	0	1	0	0	0	0
1	0	28	0	0	1	B	0	161	71	1	27.3909	0	0	0	0	0	0	0	1	0	0	0	0	0
1	0	30	0	1	1	B	0	168	64	0	22.6757	0	1	0	0	0	1	0	0	0	0	0	0	0
1	0	33	0	0	0	O	1	163	59	0	22.2063	0	0	0	0	0	0	0	0	0	0	0	0	0
1	1	39	0	0	1	O	1	166	65	0	23.5883	0	0	0	0	0	0	1	1	0	0	0	0	0
1	0	25	0	0	1	B	0	160	65	1	25.3906	0	0	0	1	0	1	0	0	1	0	0	0	0
1	1	37	0	0	0	B	0	155	57	0	23.7253	0	1	0	0	0	0	0	0	0	0	0	0	0
1	0	24	0	0	1	AB	0	160	65	1	25.3906	1	1	0	0	0	0	0	0	0	0	0	0	0
1	0	34	0	0	0	A	0	160	74	1	28.9062	1	0	0	0	0	1	0	0	0	1	0	0	0
1	0	27	0	0	1	O	1	164	66.5	0	24.7249	1	1	0	0	0	0	0	0	0	0	1	0	0
1	0	27	0	0	1	O	1	160	58	0	22.6562	0	0	0	1	0	1	0	0	0	0	0	0	0
1	1	42	0	0	0	O	1	158	67	1	26.8386	0	0	0	0	0	0	0	0	0	0	0	0	0
1	0	30	0	0	1	O	1	180	105	1	32.4074	1	1	0	0	0	0	0	0	1	0	0	0	0
1	0	30	0	0	1	A	0	169	99	1	34.6627	0	0	0	0	0	1	0	1	0	0	1	0	0
1	1	36	0	0	0	A	0	161	62	0	23.9188	0	1	0	0	0	0	0	0	0	0	0	0	0
1	0	33	0	0	1	O	1	157	54	0	21.9076	0	0	0	0	0	0	0	0	0	0	1	0	0
1	0	30	0	0	1	O	1	155	69	1	28.7201	0	0	0	0	0	0	0	1	0	0	0	0	0
1	0	32	0	0	1	A	0	155	69	1	28.7201	1	0	0	0	0	1	0	1	0	0	0	0	0
1	0	30	0	0	1	O	1	158	57	0	22.8329	0	0	0	0	0	1	1	0	0	0	0	0	0
1	1	37	0	1	0	A	0	159	57	0	22.5466	0	0	0	0	0	0	0	0	0	0	0	0	0
1	0	28	0	0	0	O	1	161	56	0	21.6041	0	0	1	0	0	0	0	0	0	0	0	1	0
1	0	30	0	0	1	B	0	167	67	0	24.0238	1	0	0	0	0	0	0	0	0	0	1	0	0
1	0	30	0	0	1	O	1	165	63	0	23.1405	0	1	0	0	0	0	0	1	0	0	1	1	0
1	0	29	0	0	1	O	1	160	62	0	24.2188	0	1	0	0	0	1	0	1	0	0	0	0	0
1	0	34	0	1	0	A	0	157	78	1	31.6443	0	1	0	0	0	0	0	1	0	0	0	0	0
1	0	33	1	0	0	O	1	154	86	1	36.2624	0	0	0	0	0	0	0	0	0	0	0	0	0
1	0	30	0	0	1	O	1	155	72.5	1	30.1769	0	0	0	0	0	1	0	0	0	0	0	0	0
1	0	30	0	0	1	B	0	158	56	0	22.4323	0	0	1	0	0	0	0	0	0	0	0	0	0
1	0	23	0	0	1	B	0	159	55	0	21.7555	0	1	0	0	0	0	0	0	0	0	0	0	0
1	0	27	0	1	1	AB	0	166	103	1	37.3784	1	0	0	0	0	1	0	0	1	0	0	0	0
1	0	27	1	1	1	O	1	158	90	1	36.0519	1	0	0	0	0	0	0	0	0	0	0	0	0
1	1	38	0	1	1	B	0	163	60	0	22.5827	0	0	0	0	0	1	1	0	0	0	0	0	0
1	0	27	0	0	1	O	1	163	52	0	19.5717	0	1	0	0	0	0	0	0	0	0	0	0	0
1	0	26	0	0	1	O	1	155	54	0	22.4766	0	1	0	0	0	0	0	0	0	0	0	0	0
1	1	41	0	0	1	AB	0	162	72	1	27.4348	1	1	0	0	0	1	0	1	0	0	0	0	0
1	0	31	0	0	0	O	1	165	62	0	22.7732	0	0	0	0	0	0	0	0	0	0	0	0	0
1	0	28	0	0	0	B	0	165	58	0	21.3039	0	0	0	0	0	0	0	0	0	0	0	0	0
1	0	34	1	0	1	O	1	170	66	0	22.8374	0	0	0	0	0	0	0	0	0	0	0	0	0
1	1	35	0	0	1	B	0	163	65	0	24.4646	0	1	0	0	0	0	0	1	0	1	1	0	0
1	0	34	0	0	0	B	0	170	56	0	19.3772	0	0	0	0	0	1	0	0	0	0	0	0	0
1	1	38	0	1	1	A	0	156	56	0	23.0112	0	0	1	0	0	1	0	0	0	0	0	0	0
1	0	31	0	0	1	O	1	163	61	0	22.9591	0	0	0	0	0	1	0	0	0	0	0	0	0
1	0	26	1	0	1	A	0	165	51	0	18.7328	0	0	0	0	0	0	0	0	0	0	1	0	0
1	0	32	0	0	1	B	0	165	103.8	1	38.1267	0	0	0	0	0	0	1	1	0	0	1	0	0
1	0	27	0	0	0	B	0	157	68.5	1	27.7902	0	0	0	0	0	0	0	0	0	0	0	0	0
0=VP 1=EP
