# Supplementary material for: Analysis of risk factors related to extremely and very preterm birth: a retrospective study
Source: BMC Pregnancy Childbirth. 2022 Nov 5;22:818. doi: 10.1186/s12884-022-05119-7 (PMC9636775; doi:10.1186/s12884-022-05119-7)
Supplement: Supplementary file 2 — Supplementary Material 2 [file 12884_2022_5119_MOESM2_ESM.xls]

## Sheet: SQL Results
Group	Gestational age(week)	NRDS	NICH	NHB	PDA	PFO	pneumonia	BPD	Sepsis	NEC	SEX	Birth weight	Apgar1min	5min	Days in NICU（d）	Weight at discharge
0	31.6	1	0	0	1	1	1	0	0	0	0	1350	9	10	31	2010
0	31.6	1	1	1	1	1	0	0	0	0	1	1360	9	10	281	1650
0	31.6	1	1	1	0	1	1	0	1	0	0	1470	8	9	20	1540
0	31.6	1	1	1	1	1	0	0	0	0	1	2090	8	9	18	2150
0	31.6	1	1	0	1	1	1	1	1	0	0	1470	8	8	30	1820
0	31.6	1	0	1	1	1	1	0	0	0	1	1540	8	8	27	1860
0	31.6	1	1	0	1	1	0	0	0	0	1	2160	8	9	15	2160
0	31.6	1	1	1	1	1	0	0	0	0	1	1250	8	10	34	1700
0	31.6	0	1	0	0	0	0	0	0	0	0	1430	10	10	10	1390
0	31.6	0	1	1	1	1	0	0	0	0	1	1550	8	10	13	1610
0	31.6	1	1	1	0	1	0	1	0	0	1	1400	10	10	23	1660
0	31.6	1	1	0	1	0	0	0	1	0	0	1860	5	8	5	1830
0	31.6	1	1	1	1	1	0	0	0	0	1	1810	10	10	18	1870
0	31.6	1	0	1	1	1	0	0	0	0	1	1560	10	10	20	1770
0	31.6	1	1	0	0	0	0	0	0	0	1	2030	10	10	4	1950
0	31.6	1	0	0	0	1	0	0	0	0	1	1840	10	10	21	2020
0	31.6	1	1	1	1	1	0	0	0	0	0	1990	10	10	8	1990
0	31.6	0	1	1	0	1	0	0	0	0	1	1890	10	10	17	2120
0	31.6	1	1	0	0	0	0	0	0	0	0	1940	10	10	12	2050
0	31.6	1	0	1	1	1	0	0	0	0	1	1760	10	10	11	1790
0	31.6	1	1	1	1	1	1	1	1	0	0	1000	1	1	69	2100
0	31.6	1	1	1	0	1	0	0	0	0	1	1850	10	10	13	1730
0	31.6	1	1	0	1	1	0	0	0	0	1	1680	10	10	18	1920
0	31.6	1	0	1	1	1	0	0	0	0	1	1670	10	10	17	1860
0	31.6	1	0	1	0	0	0	0	0	0	0	1840	10	10	11	1860
0	31.6	0	1	0	0	0	0	0	0	0	0	1850	10	10	5	1830
0	31.6	1	1	0	0	0	0	0	0	0	1	1830	10	10	10	1820
0	31.6	0	1	1	1	1	0	0	0	0	1	1880	10	10	7	1750
0	31.6	1	1	1	1	1	0	0	0	0	0	2110	10	10	11	2270
0	31.6	1	0	0	1	1	0	1	0	0	0	1850	10	10	11	1860
0	31.6	1	1	1	1	1	0	0	1	0	1	1920	10	10	14	2100
0	31.6	1	1	0	0	0	1	0	0	0	0	1750	10	10	14	1800
0	31.6	0	1	1	0	0	0	0	0	0	0	1870	10	10	6	1790
0	31.6	1	1	1	0	1	0	0	0	0	1	1820	10	10	14	2050
0	31.6	1	1	0	1	1	1	0	0	0	0	1470	10	10	34	2350
0	31.6	1	1	0	0	0	0	0	0	0	1	1530	10	10	20	1810
0	31.6	0	0	1	0	1	0	0	0	0	0	1790	10	10	14	2040
0	31.6	1	1	1	1	0	0	0	0	0	0	2020	10	10	8	1820
0	31.6	0	0	1	0	0	0	0	0	0	1	1620	10	10	14	1860
0	31.6	0	1	0	0	1	0	0	0	0	0	1940	10	10	17	2040
0	31.6	0	0	1	1	1	1	0	0	0	1	1800	10	10	22	2040
0	31.6	1	1	0	0	1	0	0	0	0	1	1710	10	10	10	1680
0	31.6	1	0	1	0	1	0	0	0	0	0	1500	10	10	13	1700
0	31.6	1	1	1	0	1	0	0	0	0	1	1950	10	10	8	1880
0	31.6	0	0	0	1	0	0	0	0	0	1	1750	10	10	5	1770
0	31.6	1	0	1	0	1	0	0	0	0	0	2000	8	10	13	1920
0	31.6	1	1	1	1	1	0	0	0	0	1	1430	10	10	21	1770
0	31.6	1	0	0	1	1	0	0	0	0	1	1610	10	10	18	1710
0	31.6	1	1	1	0	1	0	0	0	0	1	1580	10	10	13	1780
0	31.6	0	1	1	1	1	0	0	0	0	1	1750	10	10	12	2130
0	31.6	1	1	1	1	1	0	0	0	0	1	1800	10	10	16	2040
0	31.6	1	1	0	0	0	0	0	0	0	0	1560	10	10	12	1730
0	31.6	1	1	1	1	1	0	0	0	0	1	1770	8	10	20	1810
0	31.6	1	1	1	1	0	1	0	0	0	1	1750	10	10	12	1760
0	31.6	1	1	0	1	1	0	0	0	0	0	1780	10	10	16	1900
0	31.6	0	0	1	0	0	0	1	0	0	1	1750	10	10	10	1770
0	31.6	1	1	1	1	0	0	0	0	0	0	1490	10	10	13	1670
0	31.6	1	0	1	1	1	0	0	1	0	0	1230	10	10	14	1620
0	31.6	1	1	0	1	1	0	0	0	0	0	1980	10	10	14	2030
0	31.6	1	0	1	0	1	0	0	0	0	0	2140	10	10	9	2010
0	31.6	1	0	1	1	1	0	0	0	0	1	1410	10	10	21	1750
0	31.6	0	1	1	0	0	0	0	0	0	1	2020	10	10	12	1860
0	31.6	1	1	0	1	1	0	0	1	0	1	1600	10	10	22	1900
0	31.6	1	0	1	0	1	0	0	0	0	0	1850	10	10	15	1960
0	31.6	0	1	1	1	1	0	0	1	0	0	1840	10	10	24	2140
0	31.6	0	1	0	0	1	0	0	0	0	1	1720	10	10	9	1870
0	31.6	1	1	1	0	0	0	0	0	0	0	1790	10	10	6	1800
0	31.6	0	1	1	1	1	0	0	0	0	0	1430	10	10	14	1600
0	31.6	1	1	0	1	1	0	0	0	0	1	1570	10	10	16	1790
0	31.6	1	1	1	0	0	0	0	0	0	1	1770	10	10	13	1920
0	31.6	1	1	0	1	1	0	0	0	0	1	2300	10	10	5	2190
0	31.6	1	0	1	1	1	0	0	0	0	0	2050	10	10	8	2110
0	31.6	1	1	0	0	0	0	1	0	0	0	1700	10	10	13	1780
0	31.6	1	1	1	1	1	1	0	0	0	0	1840	10	10	21	2020
0	31.6	0	1	0	0	1	0	0	0	1	0	1540	9	10	24	1750
0	31.6	1	1	1	0	0	0	0	0	0	0	2020	10	10	20	2080
0	31.6	0	1	1	1	1	0	0	0	0	1	1620	9	10	23	1760
0	31.6	1	1	1	1	1	1	0	0	0	0	1460	10	10	32	2010
0	31.6	1	1	1	0	0	0	0	0	0	1	1850	10	10	13	1870
0	31.6	1	0	1	0	1	0	0	0	0	0	1260	9	10	18	1610
0	31.6	1	1	0	0	1	0	0	0	0	1	1730	9	9	13	1880
0	31.6	1	0	1	0	1	0	0	0	0	0	1940	9	10	15	2030
0	31.6	1	1	1	1	1	0	0	0	0	1	1700	10	10	16	1870
0	31.6	1	1	0	1	0	0	0	1	1	0	1980	9	9	26	2150
0	31.6	1	1	1	1	1	0	0	1	0	1	2310	8	9	15	2550
0	31.6	1	1	1	0	0	0	0	0	0	1	1850	8	10	21	2030
0	31.6	0	0	0	0	0	0	0	0	0	1	1340	8	10	27	1610
0	31.6	1	0	1	1	0	0	0	0	0	0	1620	8	10	16	1760
0	31.5	1	1	0	1	1	0	0	1	0	1	1030	10	10	30	1480
0	31.5	1	1	1	0	1	0	0	0	0	0	1780	7	9	11	1720
0	31.5	1	1	1	0	1	0	1	0	0	0	2020	10	10	11	1980
0	31.5	0	1	1	1	1	0	0	0	0	1	1800	7	9	13	1840
0	31.5	1	0	1	1	1	0	0	0	0	1	1090	7	9	28	1490
0	31.5	1	1	1	1	1	0	0	0	0	1	1300	7	10	25	1790
0	31.5	1	1	0	1	1	0	0	1	0	0	1370	10	10	30	1960
0	31.5	1	1	1	1	1	0	0	1	1	0	1280	5	6	35	1900
0	31.5	1	0	0	0	0	0	0	0	0	0	1550	4	8	10	1560
0	31.5	1	1	1	1	1	0	0	0	0	0	1530	4	6	21	1740
0	31.5	1	1	1	1	1	0	0	0	1	0	1800	4	6	21	2100
0	31.5	1	0	1	1	1	1	0	1	0	0	2010	10	10	27	2500
0	31.5	1	1	0	0	0	0	0	0	0	0	2300	10	10	8	2230
0	31.5	1	1	1	0	0	0	0	0	0	1	2010	10	10	18	2050
0	31.5	0	1	1	0	1	0	0	0	0	1	2010	10	10	8	1940
0	31.5	1	1	0	1	1	1	1	0	0	1	1720	10	10	14	1820
0	31.5	1	1	1	1	1	0	0	0	0	1	1510	10	10	17	1760
0	31.5	1	1	0	1	1	0	0	0	0	0	1500	10	10	22	1910
0	31.5	1	1	1	1	1	0	0	0	0	0	1850	10	10	8	1800
0	31.5	0	0	1	0	1	0	0	1	0	1	1980	10	10	20	2300
0	31.5	1	1	1	1	1	0	0	0	0	1	1680	10	10	15	1850
0	31.5	1	1	0	0	0	0	0	0	0	1	1870	10	10	12	1900
0	31.5	1	0	1	1	1	0	0	0	0	1	1480	10	10	20	1840
0	31.5	1	0	1	0	0	0	0	0	0	0	1830	10	10	8	1720
0	31.5	1	0	0	1	1	0	0	0	0	1	1660	10	10	19	1820
0	31.5	0	1	1	1	0	0	0	0	0	1	1640	10	10	16	1970
0	31.5	1	1	1	1	1	0	0	0	0	1	1960	10	10	12	1900
0	31.5	1	1	1	1	1	0	0	0	0	1	1490	10	10	15	1840
0	31.5	0	1	0	0	1	0	0	0	1	0	2090	10	10	16	2360
0	31.5	1	1	1	1	1	0	0	0	0	0	1570	8	10	17	1870
0	31.5	1	1	1	0	0	0	0	0	0	1	1930	10	10	13	1830
0	31.5	0	1	1	1	1	0	0	0	0	0	1700	10	10	22	1870
0	31.5	0	1	1	0	0	0	0	0	0	1	2120	10	10	8	2110
0	31.5	0	1	1	0	0	0	0	0	0	1	1940	10	10	11	1870
0	31.5	1	0	1	0	1	0	0	0	0	1	1960	10	10	8	1800
0	31.5	0	1	1	0	1	0	0	0	0	0	1990	10	10	9	1840
0	31.5	1	1	0	1	0	0	0	0	1	0	1600	10	10	23	1830
0	31.5	1	1	1	0	1	0	0	0	0	1	2160	10	10	22	2330
0	31.5	1	1	1	0	1	0	0	0	0	0	1880	10	10	22	2230
0	31.5	0	0	0	0	0	1	0	0	0	0	2370	10	10	9	2210
0	31.5	0	1	1	0	0	0	0	0	0	1	2160	10	10	7	2020
0	31.5	1	0	1	0	1	0	0	0	0	1	2580	10	10	8	2350
0	31.5	0	1	0	1	1	0	0	1	0	1	1670	10	10	18	1780
0	31.5	1	0	1	0	1	0	0	0	0	0	1500	10	10	20	1800
0	31.5	1	1	1	0	0	0	0	0	0	1	1700	10	10	22	2020
0	31.5	0	1	1	0	1	0	0	0	0	0	1650	10	10	13	1710
0	31.5	1	0	1	0	0	0	0	0	0	1	1540	10	10	11	1630
0	31.5	1	1	0	1	1	0	0	0	0	1	1900	10	10	9	1750
0	31.5	1	1	1	0	1	1	0	0	0	0	1860	10	10	11	1980
0	31.5	0	1	0	0	0	0	0	0	0	1	2170	10	10	6	2160
0	31.5	1	1	0	0	0	0	0	0	0	0	1660	10	10	8	1700
0	31.5	1	0	1	1	1	0	0	0	0	1	2030	10	10	18	2080
0	31.5	0	1	1	0	0	0	0	0	0	0	1890	10	10	11	1930
0	31.5	1	1	1	0	0	0	0	1	1	1	1770	10	10	15	1930
0	31.5	1	0	1	1	1	0	0	0	0	0	1750	10	10	26	2320
0	31.5	1	1	1	1	1	1	0	1	0	0	1470	10	10	23	1760
0	31.5	1	1	1	0	1	0	0	1	0	1	1480	10	10	19	1780
0	31.5	1	1	1	0	0	0	0	0	0	0	1780	10	10	17	2000
0	31.5	0	0	1	1	1	0	0	0	0	1	1580	10	10	13	1780
0	31.5	1	0	1	1	1	0	0	0	0	0	1930	10	10	8	1810
0	31.5	0	1	1	0	1	0	0	0	0	0	2100	10	10	10	2030
0	31.5	0	1	0	1	1	0	0	0	0	1	1600	10	10	14	1730
0	31.5	1	1	1	0	0	0	0	0	0	0	1650	10	10	21	2100
0	31.5	1	1	1	1	1	0	0	0	0	1	1430	10	10	16	1860
0	31.5	0	1	0	0	1	0	0	0	0	0	1970	10	10	22	2090
0	31.5	0	1	1	1	1	0	0	0	0	0	2200	10	10	9	2060
0	31.5	1	1	0	0	0	0	0	0	0	0	1940	10	10	14	1920
0	31.5	1	1	1	1	1	0	0	0	0	0	1380	10	10	27	1750
0	31.5	0	0	1	1	1	0	0	0	0	1	1520	10	10	27	1980
0	31.5	1	0	1	0	1	0	0	0	0	0	1750	10	10	7	1640
0	31.5	1	0	0	1	1	0	0	0	0	0	1950	10	10	18	2030
0	31.5	0	0	0	1	1	0	0	0	0	1	1700	10	10	14	1800
0	31.5	0	1	0	0	1	0	0	0	0	1	1550	6	9	16	1620
0	31.5	0	0	0	0	1	0	0	0	0	0	2200	10	10	12	2300
0	31.5	1	1	0	0	0	0	0	0	0	0	1850	10	10	10	1890
0	31.5	1	1	1	0	1	0	0	0	1	0	1920	10	10	19	1980
0	31.5	1	1	0	1	1	0	0	0	0	1	1580	9	10	17	1630
0	31.5	1	1	1	0	0	0	0	0	0	1	1900	9	10	9	1820
0	31.5	1	1	1	1	1	0	0	0	0	0	2060	9	10	16	2040
0	31.5	1	0	0	0	1	1	0	0	0	0	1570	9	10	22	1810
0	31.5	1	0	1	0	0	0	0	0	0	1	2090	8	9	11	2000
0	31.5	0	1	1	0	1	0	0	0	0	1	1450	8	9	21	1850
0	31.5	1	0	0	1	1	0	0	0	0	0	1280	7	9	21	1590
0	31.5	1	1	1	1	1	0	0	0	0	1	1470	6	8	19	1640
0	31.5	0	1	1	1	1	1	0	0	0	1	1990	10	10	14	1900
0	31.5	1	0	0	1	0	0	0	0	0	0	1790	10	10	13	1830
0	31.5	1	0	0	1	0	0	0	0	0	0	1800	10	10	13	1790
0	31.5	0	1	1	0	1	1	0	0	0	1	1660	10	10	17	1980
0	31.5	1	1	1	0	0	1	0	0	0	0	2040	10	10	15	2100
0	31.5	1	1	0	1	1	0	0	0	0	1	1500	10	10	28	1870
0	31.5	0	1	1	0	1	0	0	0	0	1	1800	10	10	13	1840
0	31.5	1	0	1	1	1	0	0	0	0	1	2100	10	10	12	2210
0	31.5	1	1	0	0	1	0	0	1	0	0	1470	10	10	17	1630
0	31.5	1	1	1	0	0	0	0	0	0	0	1880	10	10	16	2130
0	31.5	0	0	0	0	1	0	0	0	0	1	1980	10	10	8	1810
0	31.5	0	1	1	0	1	0	0	0	0	1	1910	10	10	1750	2110
0	31.5	1	1	1	1	1	0	0	0	0	1	1030	8	9	42	1750
0	31.5	1	0	0	1	1	0	0	0	0	1	1550	10	10	19	1630
0	31.5	0	0	1	0	0	0	0	0	0	1	1910	10	10	9	1790
0	31.5	0	0	0	0	0	0	0	0	0	1	1730	10	10	5	1680
0	31.5	0	0	1	1	1	0	0	0	0	0	1690	10	10	11	1760
0	31.5	1	1	1	1	1	0	0	0	0	0	1570	8	9	21	1830
0	31.5	1	1	1	1	1	0	0	0	0	1	1850	10	10	21	2070
0	31.5	1	1	1	0	1	0	0	0	0	0	1860	10	10	18	2160
0	31.5	1	1	1	1	1	0	0	1	0	0	1620	10	10	28	2160
0	31.4	0	1	1	1	1	1	0	1	1	1	1900	10	10	28	2530
0	31.4	1	0	0	1	1	0	0	0	0	1	1140	10	10	34	1590
0	31.4	0	0	1	1	1	0	0	0	0	1	1700	10	10	20	1820
0	31.4	0	1	1	1	1	0	0	0	0	1	1750	10	10	16	1790
0	31.4	0	1	0	0	0	0	0	0	0	1	2100	10	10	7	1810
0	31.4	1	1	1	1	1	0	0	0	0	0	2200	10	10	12	2190
0	31.4	1	0	1	1	1	0	0	1	1	0	2100	10	10	29	2500
0	31.4	1	1	0	0	1	0	0	1	0	1	1780	10	10	14	1900
0	31.4	1	1	0	0	0	0	0	1	0	0	1650	10	10	19	2030
0	31.4	1	1	1	0	1	0	0	0	0	0	1650	10	10	20	1870
0	31.4	1	1	1	0	1	0	0	0	0	0	1550	10	10	22	1760
0	31.4	1	1	1	0	0	0	0	0	0	0	1560	10	10	30	1910
0	31.4	1	0	0	1	0	0	0	0	0	0	1630	10	10	12	1690
0	31.4	0	0	1	1	0	0	0	0	0	1	2170	10	10	9	2030
0	31.4	1	0	0	1	0	0	0	0	0	0	2000	10	10	5	1980
0	31.4	0	1	1	0	1	0	0	0	1	1	1510	10	10	33	1950
0	31.4	0	0	1	0	1	0	0	0	0	0	2620	10	10	8	2600
0	31.4	1	1	0	1	1	0	0	0	0	1	2270	10	10	11	2090
0	31.4	0	1	1	0	1	1	0	0	0	1	1870	10	10	14	2070
0	31.4	0	1	0	0	1	0	0	0	0	1	1690	10	10	21	1860
0	31.4	1	1	1	0	1	0	0	0	0	0	1930	10	10	22	2410
0	31.4	1	1	0	0	1	0	0	0	0	0	1830	10	10	16	1970
0	31.4	1	1	0	1	1	0	0	0	1	1	1580	10	10	28	1990
0	31.4	1	1	1	0	1	0	0	0	0	0	1980	10	10	22	2200
0	31.4	1	1	1	1	0	1	0	0	0	1	2600	10	10	14	2380
0	31.4	0	0	1	0	1	0	0	0	0	0	1700	10	10	8	1720
0	31.4	1	1	0	1	1	0	0	0	0	1	1680	10	10	21	1980
0	31.4	0	1	1	0	1	0	0	0	0	0	1970	10	10	16	2030
0	31.4	0	1	1	1	0	0	0	0	0	1	1900	10	10	18	2200
0	31.4	1	1	1	0	0	0	0	0	0	0	1870	10	10	12	1880
0	31.4	1	1	1	1	1	0	0	0	0	1	2020	10	10	17	2030
0	31.4	1	1	0	1	1	0	0	0	0	0	1550	9	10	14	1780
0	31.4	1	1	1	1	1	0	0	0	1	0	1990	9	10	23	2130
0	31.4	1	1	1	1	1	0	0	0	0	0	1770	1	7	13	1820
0	31.4	1	1	1	0	0	0	0	0	0	0	2200	8	10	9	2310
0	31.4	0	1	0	0	1	0	0	0	0	1	1730	10	10	14	1800
0	31.4	0	1	1	1	1	0	0	0	0	0	1630	10	10	16	1760
0	31.4	1	1	0	0	1	0	0	0	0	1	1580	10	10	16	1630
0	31.4	0	1	1	0	0	0	0	0	0	1	1920	10	10	9	1760
0	31.4	0	1	1	1	0	0	0	0	0	0	1660	10	10	23	1950
0	31.4	1	1	1	1	1	1	0	0	0	0	1680	10	10	23	1950
0	31.4	1	1	0	0	0	0	0	1	1	0	1920	10	10	29	2340
0	31.4	0	1	1	1	1	0	0	0	0	1	1770	6	9	23	2080
0	31.4	1	1	1	0	0	0	0	1	0	0	1800	9	10	25	2390
0	31.4	0	1	1	0	0	0	0	0	0	1	1530	9	10	12	1680
0	31.4	1	1	1	0	1	0	0	0	0	1	2130	9	10	8	1950
0	31.4	1	0	1	1	1	1	0	0	0	1	1760	9	10	23	2170
0	31.4	1	0	1	1	1	0	0	0	0	1	1860	8	9	15	1900
0	31.4	1	0	0	0	0	0	0	0	0	1	2020	8	10	10	1780
0	31.4	1	1	0	0	1	0	0	1	0	0	1870	7	9	26	2340
0	31.4	1	0	1	0	1	0	0	0	0	1	1630	7	9	15	1740
0	31.4	1	1	1	0	1	1	0	0	0	0	1910	7	9	26	1950
0	31.4	1	1	1	1	1	0	0	0	0	1	1160	6	9	4	1440
0	31.4	1	1	1	1	1	1	0	0	0	1	1790	6	9	34	2380
0	31.4	0	0	1	0	0	0	0	0	0	1	2030	10	10	7	1870
0	31.4	1	0	1	1	1	0	0	0	0	1	1910	10	10	78	1900
0	31.4	1	1	0	0	0	0	0	0	0	0	1880	10	10	18	2110
0	31.4	1	1	0	0	0	0	0	0	0	0	1530	10	10	13	1680
0	31.4	0	0	1	0	0	0	0	0	0	1	1850	10	10	14	2010
0	31.4	1	0	1	1	1	0	0	0	0	1	1270	10	10	29	1720
0	31.4	1	1	1	0	1	0	0	0	0	1	1570	10	10	9	1500
0	31.4	1	1	1	0	1	0	0	0	0	1	1680	10	10	21	1880
0	31.4	1	1	1	0	1	0	0	0	0	0	1630	10	10	22	1920
0	31.4	0	1	0	1	1	0	0	0	0	1	1750	10	10	12	1640
0	31.4	0	1	1	1	1	0	0	0	0	1	1600	10	10	14	1710
0	31.4	1	1	0	1	1	0	0	0	0	1	1770	10	10	8	1820
0	31.4	1	0	1	1	1	0	0	0	0	0	1530	10	10	20	1670
0	31.4	0	0	0	0	1	0	0	0	0	0	1170	10	10	38	1900
0	31.4	0	0	1	0	0	1	0	0	0	0	1650	10	10	12	1710
0	31.4	0	1	1	0	0	0	0	0	0	0	2120	10	10	8	2040
0	31.4	1	1	0	1	1	1	0	0	0	1	1790	8	10	26	2180
0	31.4	0	1	1	1	1	0	0	0	0	1	1960	10	10	11	1930
0	31.4	0	1	1	1	0	0	0	0	0	1	1980	10	10	11	1900
0	31.4	1	1	1	0	0	0	0	0	0	1	1500	10	10	27	1820
0	31.4	0	1	0	0	0	1	0	1	0	0	2110	10	10	17	2250
0	31.4	1	1	1	1	1	0	0	0	0	0	1640	10	10	19	1860
0	31.4	1	1	1	1	0	0	0	0	0	0	2090	10	10	10	1920
0	31.4	0	0	1	0	0	0	0	0	0	0	1870	10	10	10	1930
0	31.4	1	0	1	1	1	0	0	0	0	1	1660	10	10	10	1710
0	31.4	1	0	1	1	0	0	0	0	1	0	1930	10	10	20	2260
0	31.4	1	1	1	0	0	0	0	0	0	1	1680	10	10	18	1900
0	31.4	0	0	0	1	1	0	0	0	0	1	1740	10	10	14	1890
0	31.4	1	0	1	1	0	0	0	0	0	0	1060	10	10	34	1500
0	31.4	1	1	1	1	1	1	0	0	0	1	1450	10	10	49	2380
0	31.4	1	0	1	0	0	0	0	0	0	0	1970	10	10	13	1830
0	31.4	0	1	1	0	0	0	0	0	0	1	2370	10	10	9	2120
0	31.4	0	0	0	1	0	0	0	0	0	1	1760	10	10	17	1930
0	31.4	1	1	1	0	1	0	0	1	0	1	1080	10	10	38	1800
0	31.4	1	0	1	1	1	0	0	0	0	0	2000	10	10	18	1960
0	31.4	0	1	1	0	1	1	0	0	0	0	1660	10	10	19	1870
0	31.4	0	1	0	0	1	0	0	0	0	0	1830	10	10	5	1760
0	31.4	1	1	1	0	1	0	0	0	0	1	1670	10	10	7	1590
0	31.4	1	1	0	1	1	0	0	0	0	1	1610	10	10	16	1870
0	31.4	1	1	1	1	1	0	0	0	0	1	1730	10	10	15	1850
0	31.4	0	1	1	0	1	0	0	0	0	1	1640	10	10	16	1840
0	31.4	0	1	1	0	1	0	0	0	0	0	1890	10	10	23	2260
0	31.4	1	1	1	0	1	0	0	1	0	0	1970	10	10	20	2310
0	31.4	1	1	1	1	1	1	0	0	0	1	1630	10	10	34	2320
0	31.4	1	1	1	1	1	0	0	0	0	0	1720	10	10	15	1920
0	31.4	0	1	1	1	1	0	0	0	0	1	1870	10	10	12	1940
0	31.4	1	1	1	1	1	0	0	0	0	1	1290	10	10	25	1640
0	31.4	0	0	0	1	1	0	0	0	0	0	1920	10	10	8	1940
0	31.4	1	1	1	0	1	0	0	0	0	0	1690	10	10	16	1880
0	31.4	1	0	1	0	1	0	0	0	0	1	1750	10	10	14	1960
0	31.4	1	1	1	1	0	0	0	1	0	1	1740	10	10	19	1820
0	31.4	1	1	1	1	1	0	0	0	0	1	1730	10	10	16	1820
0	31.4	0	1	1	1	1	0	0	1	0	1	1730	10	10	24	1930
0	31.4	0	1	1	0	1	0	0	0	0	0	1850	10	10	10	1890
0	31.4	0	1	1	0	1	0	0	0	0	1	2010	7	9	10	1930
0	31.4	0	0	1	1	1	0	0	0	0	0	1840	10	10	12	1920
0	31.4	1	1	1	1	1	0	0	0	0	0	1530	8	10	15	1740
0	31.4	0	1	1	0	0	1	0	0	0	1	1770	10	10	11	1760
0	31.4	1	1	1	1	1	0	0	1	0	1	2160	10	10	16	2350
0	31.4	1	1	1	1	1	1	0	0	0	1	1540	8	9	45	2370
0	31.4	0	1	0	0	1	0	0	0	0	1	1700	10	10	12	1780
0	31.4	1	1	1	0	1	0	0	0	0	0	1890	9	10	12	1920
0	31.4	0	1	0	0	0	0	0	0	0	1	1700	9	9	12	1680
0	31.4	1	0	1	0	1	0	0	1	0	0	2200	9	9	31	2870
0	31.3	1	1	1	1	1	0	0	0	0	1	1890	9	9	12	1950
0	31.3	1	1	0	1	1	1	0	0	0	1	1100	9	10	38	1790
0	31.3	1	1	1	1	1	0	0	0	0	0	1560	9	10	16	1750
0	31.3	1	1	1	1	1	0	0	0	0	1	1690	8	10	21	1740
0	31.3	1	1	1	0	0	0	0	0	0	0	1660	8	9	19	1840
0	31.3	1	0	1	1	1	1	0	0	0	1	2230	8	9	15	2370
0	31.3	0	1	1	1	1	0	0	0	0	0	1930	7	9	20	1970
0	31.3	1	1	0	1	1	0	0	0	0	1	1730	10	10	17	1780
0	31.3	1	1	1	0	1	0	0	0	0	0	1840	7	9	17	2010
0	31.3	1	0	1	0	0	0	0	0	0	0	1470	6	9	14	1720
0	31.3	1	1	1	1	1	0	0	1	0	0	1970	6	9	15	1910
0	31.3	1	1	0	1	0	0	0	0	0	0	1500	7	9	29	1850
0	31.3	1	0	1	1	0	1	0	0	0	1	1750	5	7	15	1820
0	31.3	1	1	1	1	0	0	0	0	0	0	1900	10	10	10	2040
0	31.3	1	1	1	1	1	0	0	0	0	1	1500	10	10	19	1670
0	31.3	0	0	0	1	1	0	0	0	0	1	1090	10	10	40	1790
0	31.3	1	0	1	0	0	0	0	0	0	1	1750	10	10	10	1870
0	31.3	0	1	1	0	1	0	0	0	0	1	1690	10	10	19	1920
0	31.3	0	1	1	0	0	0	0	0	0		1 1930	10	10	13	2080
0	31.3	0	0	1	0	0	0	0	0	0	0	2100	10	10	10	2120
0	31.3	1	0	1	1	0	0	0	0	0	1	2060	10	10	10	1890
0	31.3	1	1	0	0	0	0	0	0	0	0	2020	10	10	20	2100
0	31.3	1	1	1	0	0	0	0	0	0	0	1830	10	10	18	2025
0	31.3	0	1	1	1	1	1	0	1	0	1	1300	10	10	42	1900
0	31.3	1	1	1	1	1	0	0	0	0	0	1860	10	10	171	1950
0	31.3	1	1	0	1	1	0	0	0	0	0	1410	10	10	29	1930
0	31.3	1	1	0	1	1	1	0	0	0	0	1950	8	10	37	2270
0	31.3	0	1	1	1	1	0	0	0	0	0	1420	10	10	29	1960
0	31.3	1	1	1	1	1	1	0	0	0	0	1490	10	10	24	1940
0	31.3	1	1	1	1	1	0	0	0	0	1	1620	10	10	22	1790
0	31.3	1	1	1	1	1	0	0	0	0	0	1680	10	10	30	2150
0	31.3	1	0	1	1	1	1	0	0	0	0	1500	10	10	22	1720
0	31.3	1	1	1	1	0	1	0	0	0	1	1470	10	10	20	1810
0	31.3	1	1	1	0	1	0	0	0	0	1	1710	10	10	15	1820
0	31.3	1	1	1	1	1	0	0	0	0	0	1960	10	10	17	2090
0	31.3	1	1	1	0	1	0	0	0	0	1	1830	10	10	16	2060
0	31.3	1	1	1	1	1	0	0	0	0	0	1700	10	10	21	2020
0	31.3	1	0	0	1	1	0	0	0	0	1	1950	10	10	17	2080
0	31.3	0	1	1	0	0	0	0	0	0	0	1170	10	10	27	1700
0	31.3	0	0	1	0	0	0	0	0	0	1	2030	10	10	10	1980
0	31.3	1	1	1	1	1	0	0	0	0	0	1800	10	10	11	1830
0	31.3	1	1	1	0	0	0	0	0	0	1	930	10	10	33	1410
0	31.3	1	1	0	0	1	0	0	1	0	0	2200	10	10	22	2390
0	31.3	0	1	0	0	0	0	0	1	0	0	1850	10	10	14	1920
0	31.3	1	1	0	0	1	0	0	0	0	0	1800	8	9	20	2090
0	31.3	1	1	0	1	1	0	0	0	0	0	1540	10	10	21	1740
0	31.3	1	0	0	0	1	0	0	1	0	1	1400	10	10	20	1620
0	31.3	1	1	1	0	0	0	0	0	0	1	1660	10	10	20	1790
0	31.2	1	1	1	1	1	0	0	0	0	1	1400	9	10	22	1670
0	31.2	1	1	1	1	1	0	0	0	0	1	1500	9	10	20	1760
0	31.2	1	1	1	1	1	0	0	1	0	0	1580	9	10	25	1850
0	31.2	1	1	1	1	1	0	0	0	0	0	1450	9	10	12	1790
0	31.2	1	1	1	1	1	0	0	1	0	1	1530	9	10	29	2150
0	31.2	1	1	1	0	1	0	0	1	0	1	1680	10	10	11	1740
0	31.2	1	1	0	0	0	0	0	1	0	1	1460	10	10	20	1580
0	31.2	1	1	1	0	0	0	0	1	0	1	1630	8	9	19	1860
0	31.2	1	0	1	1	1	0	0	1	0	1	1220	8	10	27	1680
0	31.2	1	1	1	1	1	0	0	1	0	1	1250	8	10	36	2040
0	31.2	1	1	1	1	1	1	0	1	0	1	1580	8	9	15	1770
0	31.2	1	1	1	1	1	0	0	1	1	0	1610	8	9	34	2400
0	31.2	1	1	1	1	1	1	0	0	0	1	1670	8	9	19	1870
0	31.2	1	0	1	0	1	0	0	0	0	1	1510	8	9	16	1800
0	31.2	0	1	1	1	1	0	0	1	0	0	1840	7	9	14	2050
0	31.2	1	1	1	1	0	0	0	1	0	0	1440	7	9	29	1780
0	31.2	1	1	1	1	1	0	0	0	0	1	1740	5	9	19	1910
0	31.2	1	1	1	1	1	0	0	0	0	0	1460	4	9	25	1920
0	31.2	1	1	1	0	0	0	0	0	0	1	1590	10	10	23	1730
0	31.2	0	1	1	0	1	0	0	1	0	0	1660	10	10	22	1850
0	31.2	1	1	1	0	1	0	0	0	0	0	1850	10	10	17	2040
0	31.2	1	1	0	1	0	0	0	0	0	1	1500	10	10	30	1760
0	31.2	1	1	0	1	0	0	0	0	1	1	1650	10	10	28	1850
0	31.2	1	1	1	0	1	0	0	0	0	0	1800	10	10	18	1860
0	31.2	0	1	1	0	1	0	0	0	0	0	1870	10	10	12	1910
0	31.2	1	1	1	1	1	0	0	0	0	0	1480	10	10	18	1680
0	31.2	1	1	1	1	1	0	0	1	0	1	1580	10	10	10	1460
0	31.2	0	1	0	0	0	0	0	0	0	1	1750	10	10	11	1810
0	31.2	1	0	1	1	1	0	0	0	0	1	1860	10	10	13	1780
0	31.2	1	1	1	1	1	1	0	0	0	1	1560	10	10	15	1670
0	31.2	1	0	1	1	0	0	0	0	0	0	1410	10	10	26	1950
0	31.2	1	1	1	1	1	0	0	0	0	1	1430	10	10	17	1620
0	31.2	1	0	1	1	1	0	0	0	0	0	2000	10	10	14	2020
0	31.2	1	1	1	1	1	0	0	1	0	1	1120	10	10	31	1500
0	31.2	1	1	0	0	1	1	0	1	0	1	1670	10	10	25	1930
0	31.2	1	0	1	1	1	0	0	0	0	0	1700	10	10	21	1880
0	31.2	1	1	0	0	0	0	0	0	0	0	1720	10	10	14	1870
0	31.2	1	0	1	1	1	0	0	0	0	0	1090	10	10	24	1400
0	31.2	1	1	1	1	1	0	0	0	0	1	1580	10	10	22	1770
0	31.2	1	0	0	1	1	0	0	0	0	0	1420	10	10	21	1670
0	31.2	1	1	1	0	1	0	0	0	0	1	1830	10	10	17	1850
0	31.2	1	0	1	1	1	0	0	0	0	1	1510	10	10	29	1910
0	31.2	1	1	1	0	0	0	0	1	0	1	1840	10	10	29	2210
0	31.2	1	0	1	0	1	0	0	0	0	1	2060	10	10	13	1920
0	31.2	0	0	1	1	1	0	0	0	0	0	1790	10	10	17	2010
0	31.2	1	1	0	0	1	0	0	0	0	0	1790	10	10	18	2050
0	31.2	1	1	1	1	1	0	0	0	0	1	1750	10	10	18	1900
0	31.2	1	1	0	1	1	0	0	1	0	0	1960	1	3	21	1920
0	31.2	1	0	1	1	1	1	0	0	0	0	1620	09	10	18	1760
0	31.2	1	1	1	0	1	0	0	0	1	1	1550	9	10	24	1920
0	31.2	1	0	0	1	1	0	0	0	1	0	1750	8	9	31	2060
0	31.2	1	0	0	1	1	0	0	1	0	0	1300	8	9	39	1840
0	31.2	1	0	0	1	1	0	0	0	0	0	1790	4	9	13	1870
0	31.2	1	0	1	1	1	0	0	1	1	0	1550	10	10	32	1940
0	31.2	0	0	1	0	0	0	0	0	0	0	1820	10	10	12	1880
0	31.2	1	1	1	0	1	0	0	0	0	1	1420	9	10	31	1770
0	31.2	1	1	1	1	1	1	0	0	0	0	1590	8	9	20	1860
0	31.2	1	1	1	1	0	1	0	0	0	1	2100	6	8	21	2100
0	31.2	1	1	1	0	1	1	0	0	0	1	1360	5	7	39	1980
0	31.2	1	1	1	0	1	0	0	0	0	0	1200	10	10	32	1940
0	31.2	1	1	1	1	1	0	0	0	0	0	1550	10	10	24	1800
0	31.2	1	0	1	0	0	0	0	0	0	1	1770	10	10	23	2020
0	31.2	1	0	0	1	1	1	0	0	0	1	1550	10	10	23	1890
0	31.1	1	0	0	0	1	0	0	0	0	0	1800	10	10	17	1940
0	31.1	1	1	1	1	1	0	0	0	0	0	1820	10	10	18	2000
0	31.1	1	1	1	1	1	0	0	0	0	0	1090	9	10	24	1470
0	31.1	1	1	1	1	1	0	0	0	0	1	1090	10	10	40	1790
0	31.1	1	0	1	1	1	0	0	0	0	1	1570	10	10	21	1820
0	31.1	1	0	1	1	1	0	0	0	0	1	1480	9	10	25	1790
0	31.1	1	0	1	1	1	0	0	1	0	1	1650	9	9	21	1750
0	31.1	1	1	1	0	0	0	0	1	1	0	1260	9	9	41	1970
0	31.1	1	0	1	0	0	1	0	0	0	1	1760	10	10	23	2030
0	31.1	1	0	0	0	1	0	0	0	0	1	1450	1900-01-08	10	30	1840
0	31.1	0	1	1	1	1	0	0	0	0	1	1510	8	9	24	1790
0	31.1	1	1	0	0	1	0	0	0	0	0	1450	7	8	33	1880
0	31.1	1	0	1	0	1	0	0	0	0	1	1300	8	9	32	1710
0	31.1	1	1	0	1	1	0	0	0	1	0	1730	7	10	26	1980
0	31.1	1	1	1	0	1	0	0	0	0	1	1600	7	10	28	2300
0	31.1	1	1	1	0	1	0	0	0	0	0	2020	3	8	15	2040
0	31.1	1	1	0	1	1	0	0	0	0	0	1640	10	10	18	1840
0	31.1	1	0	1	0	1	1	0	0	0	0	1640	10	10	12	1840
0	31.1	0	1	1	0	0	0	0	0	0	1	1680	10	10	15	1840
0	31.1	1	1	1	0	1	0	0	0	0	0	1280	10	10	16	1580
0	31.1	1	1	1	1	1	0	0	0	0	1	1100	10	10	35	1790
0	31.1	1	1	1	1	0	1	0	0	0	0	1630	10	10	30	2030
0	31.1	1	1	1	1	1	0	0	0	0	1	1720	10	10	7	1640
0	31.1	1	0	1	0	1	0	0	0	0	1	2440	10	10	14	2250
0	31.1	1	0	1	1	1	0	0	0	0	0	1190	10	10	36	1670
0	31.1	1	0	1	1	1	0	0	1	0	0	1430	10	10	24	1720
0	31.1	0	1	1	0	0	0	0	0	0	0	1650	10	10	14	1690
0	31.1	1	1	1	0	1	0	0	0	0	0	1920	10	10	17	2080
0	31.1	1	0	1	0	1	0	0	0	0	0	1800	7	9	20	1990
0	31.1	0	1	0	1	1	0	0	0	0	1	1200	10	10	28	1620
0	31.1	1	1	1	1	1	0	0	0	0	1	1300	9	9	28	1830
0	31.1	1	0	0	0	0	0	0	0	0	1	1570	10	10	19	1650
0	31.1	1	0	1	0	1	0	0	0	0	0	1900	10	10	9	1900
0	31.1	1	1	1	1	1	0	0	0	0	0	1490	9	10	25	2000
0	31.1	1	1	0	0	0	0	0	0	0	0	1920	10	10	14	1890
0	31.1	1	1	0	0	1	0	0	0	0	1	1300	7	9	30	1600
0	31.1	1	1	1	0	1	1	0	0	0	1	1610	10	10	26	1840
0	31.1	1	1	1	1	1	0	0	0	0	1	1380	10	10	35	1660
0	31.1	1	1	1	1	1	0	0	0	0	1	1980	10	10	16	2000
0	31.1	1	0	0	0	0	0	0	0	0	1	1630	9	10	16	1640
0	31.1	1	1	1	1	1	1	0	1	1	0	1200	10	10	43	1460
0	31.1	0	1	1	0	0	0	0	0	0	1	1880	10	10	18	2080
0	31.1	1	1	1	0	1	0	0	0	0	0	1720	10	10	18	1980
0	31.1	0	0	1	1	1	0	0	0	0	1	1600	10	10	30	1860
0	31.1	1	1	1	0	0	0	0	0	1	1	1720	10	10	27	2260
0	31.1	1	1	0	1	1	0	0	1	1	0	1300	10	10	11	1305
0	31.1	1	1	1	1	1	0	0	0	0	0	1820	10	10	14	1870
0	31.1	0	1	1	1	0	1	0	0	0	0	1840	10	10	18	2080
0	31.1	1	1	0	1	1	0	0	0	0	0	1650	10	10	8	1640
0	31.1	1	1	1	0	1	1	0	0	0	0	1620	10	10	31	2160
0	31.1	1	1	1	1	1	0	0	1	1	1	1480	10	10	36	2160
0	31.1	1	1	1	0	1	0	0	0	0	1	1350	10	10	33	1840
0	31.1	1	1	1	1	1	0	0	1	0	1	1390	10	10	42	2150
0	31.1	1	1	1	0	1	0	0	1	0	1	1790	10	10	18	1950
0	31.1	1	1	1	1	1	0	0	0	0	0	1560	10	10	14	1620
0	31.1	1	1	1	1	1	0	0	0	0	0	1400	10	10	14	1560
0	31.1	0	0	1	1	1	0	0	0	0	1	1580	10	10	15	1680
0	31.1	1	1	1	0	1	0	0	0	0	0	1600	10	10	14	1820
0	31	1	1	1	0	1	0	0	0	0	1	990	10	10	38	1510
0	31	1	1	0	0	0	0	0	0	0	0	1860	10	10	18	1890
0	31	1	1	0	1	1	0	0	1	0	0	1160	10	10	29	1700
0	31	1	1	1	0	0	0	0	0	0	0	1670	10	10	20	1900
0	31	1	1	1	0	1	0	0	0	0	0	1590	10	10	14	1860
0	31	1	0	1	1	1	0	0	1	0	0	1540	10	10	14	1720
0	31	1	0	1	1	1	0	0	0	0	0	1520	10	10	25	1740
0	31	0	1	0	0	1	0	0	0	1	0	1850	10	10	22	未测
0	31	1	1	1	0	1	0	0	0	0	1	1330	10	10	21	1450
0	31	1	0	1	1	1	1	0	0	0	0	1660	10	10	14	1770
0	31	0	1	1	0	0	1	0	0	0	0	1730	10	10	11	2080
0	31	1	1	1	0	1	0	0	0	0	1	1730	8	9	18	1820
0	31	1	1	0	1	0	1	0	0	0	0	2300	8	9	17	2450
0	31	1	1	0	1	0	1	0	0	0	1	1950	10	10	14	2140
0	31	1	1	0	0	0	0	0	0	0	0	1380	9	10	30	1740
0	31	1	1	1	1	0	1	0	1	0	0	1750	9	10	36	2260
0	31	1	0	1	0	0	0	0	0	0	0	1630	8	10	26	1900
0	31	1	0	1	0	0	0	0	0	0	0	1730	8	9	14	1780
0	31	1	1	1	0	0	0	0	0	0	1	1680	8	9	18	1830
0	31	1	0	1	0	0	1	0	0	0	0	1870	10	10	20	2180
0	31	1	1	1	0	1	0	0	0	0	0	1470	5	7	20	1720
0	31	1	1	1	1	1	0	0	0	0	0	1690	10	10	27	2190
0	30.6	1	1	0	1	1	0	0	0	0	0	1030	10	10	30	1570
0	30.6	1	1	1	1	1	0	0	0	0	1	1020	8	9	54	1660
0	30.6	1	1	1	1	1	0	1	0	0	1	990	5	6	59	1730
0	30.6	1	0	0	1	1	0	0	1	0	0	1250	10	10	34	1770
0	30.6	1	0	1	1	1	0	0	1	0	0	1780	9	10	12	1720
0	30.6	1	1	1	0	0	0	0	0	0	0	1180	9	10	20	1640
0	30.6	1	1	1	1	1	1	0	0	0	1	1420	8	9	36	2080
0	30.6	1	1	0	0	0	0	0	0	0	0	1450	8	9	19	1700
0	30.6	1	1	1	0	1	0	0	0	0	0	1750	8	9	15	1840
0	30.6	1	0	1	1	1	0	0	1	0	0	1860	8	10	24	2070
0	30.6	1	0	0	1	1	0	0	0	0	0	1370	8	10	26	1790
0	30.6	1	1	1	0	1	1	1	0	0	1	1570	8	9	35	2090
0	30.6	1	1	1	1	1	0	0	0	0	0	1170	6	8	43	1960
0	30.6	1	1	0	0	0	0	0	0	0	1	1310	5	8	23	1800
0	30.6	1	1	1	0	1	0	0	0	0	0	1500	5	7	12	1640
0	30.6	1	1	1	0	0	0	0	0	0	0	1440	10	10	23	1770
0	30.6	1	1	1	1	1	0	0	0	0	0	1850	10	10	21	2120
0	30.6	1	0	0	1	1	0	0	0	0	1	1540	10	10	18	1740
0	30.6	1	0	1	1	0	1	0	0	0	0	1710	10	10	18	1870
0	30.6	1	1	1	1	1	0	0	0	0	1	1620	10	10	12	1660
0	30.6	0	1	1	1	1	0	0	0	0	1	1600	10	10	21	1870
0	30.6	0	0	0	0	0	0	0	0	0	0	1500	10	10	19	1620
0	30.6	0	0	0	0	0	1	0	1	0	0	1400	4	8	31	1720
0	30.6	0	0	1	0	1	0	0	0	0	0	1600	10	10	17	1700
0	30.6	1	1	0	0	1	0	0	0	0	0	1410	10	10	22	1630
0	30.6	0	1	1	1	1	0	0	0	0	0	1750	10	10	14	1920
0	30.6	0	0	0	0	1	0	0	0	0	0	1700	10	10	13	1730
0	30.6	0	0	0	0	0	0	0	0	0	0	1710	10	10	15	1830
0	30.6	0	1	1	0	0	0	0	0	1	0	1980	10	10	28	2030
0	30.6	1	1	1	0	0	0	0	0	0	0	1250	10	10	30	1820
0	30.6	0	0	1	0	1	0	0	0	0	0	1950	10	10	13	1830
0	30.6	1	1	1	1	0	0	0	0	0	0	1330	10	10	27	1700
0	30.6	1	0	0	0	1	1	0	0	0	1	1480	10	10	23	1810
0	30.6	0	1	1	1	1	0	0	0	0	0	1770	10	10	14	1970
0	30.6	1	1	0	1	1	0	0	0	0	1	1450	10	10	25	1780
0	30.6	1	1	1	0	1	0	0	0	0	1	1890	10	10	14	1940
0	30.6	0	1	1	1	1	1	0	0	0	0	1550	10	10	38	2240
0	30.6	0	1	0	0	1	1	0	0	0	1	1400	10	10	29	1630
0	30.6	1	1	1	1	1	0	0	0	1	0	1570	10	10	22	1770
0	30.6	1	0	1	0	0	0	0	0	0	1	1540	10	10	28	1990
0	30.6	0	0	1	0	0	0	0	0	0	0	1880	10	10	22	2180
0	30.6	1	1	0	0	1	1	0	0	0	1	1320	10	10	28	1900
0	30.6	1	1	0	0	1	1	0	0	0	0	2100	10	10	21	2400
0	30.6	1	0	0	1	0	0	0	0	0	1	1220	10	10	24	1520
0	30.6	0	0	1	0	0	0	0	0	0	1	1460	10	10	19	1680
0	30.6	1	1	1	0	1	0	0	0	0	1	1740	10	10	17	1980
0	30.6	0	1	1	1	1	0	0	0	0	1	1640	10	10	19	1840
0	30.6	1	1	0	1	1	1	0	0	0	0	1600	10	10	26	2060
0	30.6	1	0	1	0	1	0	0	0	0	0	1780	10	10	7	1800
0	30.6	1	1	1	0	0	0	0	0	0	1	1520	9	10	30	1750
0	30.6	1	0	1	0	1	0	0	0	0	1	1650	10	10	14	1750
0	30.6	0	0	1	1	1	1	0	1	0	1	2050	10	10	19	2130
0	30.6	1	1	0	0	1	0	0	0	0	0	1750	10	10	22	1960
0	30.6	1	1	0	0	0	0	0	1	1	0	1750	9	9	21	2090
0	30.6	1	1	0	0	0	0	0	0	0	1	1530	10	10	9	1540
0	30.6	1	1	0	0	0	1	0	0	0	1	1550	10	10	9	1570
0	30.6	1	0	1	1	1	1	0	1	0	1	1670	10	10	26	2010
0	30.6	1	1	0	0	0	0	0	0	0	1	1690	10	10	17	1830
0	30.6	1	1	1	1	1	0	0	0	0	0	1820	9	9	27	2150
0	30.6	1	1	1	1	1	0	0	0	0	1	1350	9	9	31	1770
0	30.6	1	1	1	1	1	0	0	0	0	0	1270	9	10	24	1580
0	30.5	1	1	0	1	0	0	0	1	0	1	1250	10	10	32	1600
0	30.5	1	1	1	1	1	1	0	0	0	0	1300	9	9	7	1340
0	30.5	1	0	1	1	1	0	0	0	0	0	1800	9	10	20	1890
0	30.5	1	1	0	0	1	0	0	0	0	0	2130	9	9	16	2000
0	30.5	1	1	0	0	0	0	0	0	0	0	1650	9	10	18	2010
0	30.5	1	1	1	1	1	1	0	0	0	1	1330	9	10	25	1580
0	30.5	0	0	1	1	0	0	0	0	0	1	1540	8	9	18	1930
0	30.5	1	1	1	0	1	0	0	0	0	1	1790	8	10	20	1840
0	30.5	1	0	0	0	0	0	0	0	0	1	1560	8	9	28	2050
0	30.5	1	0	1	0	1	1	0	0	0	1	1000	8	9	39	1520
0	30.5	1	1	0	0	0	0	0	0	0	0	1850	8	10	36	2380
0	30.5	1	0	0	0	1	1	0	1	0	1	960	8	9	26	1260
0	30.5	1	1	1	0	1	0	0	0	0	1	1230	10	10	31	1900
0	30.5	1	1	0	1	1	0	0	0	1	0	1430	8	10	29	1750
0	30.5	0	0	1	0	0	1	0	0	0	0	1880	8	9	10	2040
0	30.5	1	1	1	0	1	0	0	0	0	1	1440	8	10	12	1810
0	30.5	1	0	1	0	0	0	0	0	0	0	1760	8	10	16	1880
0	30.5	1	1	1	1	1	1	0	1	0	1	1160	8	10	52	1840
0	30.5	1	1	1	1	1	0	0	0	0	0	970	7	8	39	1590
0	30.5	1	1	1	1	1	0	0	1	0	1	1380	6	8	34	1800
0	30.5	1	1	0	1	0	1	0	1	0	0	1560	4	8	20	1780
0	30.5	1	1	0	0	1	0	0	0	0	1	1180	4	8	29	1670
0	30.5	0	1	1	1	1	0	0	0	0	0	1830	10	10	23	2030
0	30.5	1	1	0	1	0	1	0	1	0	1	1500	10	10	26	1890
0	30.5	1	0	1	1	1	0	0	0	0	0	1260	10	10	48	2360
0	30.5	1	1	0	1	1	1	1	1	0	0	1130	6	10	48	2350
0	30.5	1	1	0	1	1	1	0	0	0	1	1630	10	10	21	1920
0	30.5	1	1	0	0	1	0	0	0	0	0	1570	10	10	12	1720
0	30.5	1	1	1	0	1	0	0	0	0	0	1360	10	10	26	1870
0	30.5	1	1	1	0	0	1	0	0	0	0	1570	10	10	19	1780
0	30.5	1	0	1	1	1	0	0	0	0	0	1640	10	10	17	1830
0	30.5	1	0	1	1	1	0	0	0	0	0	2020	10	10	7	1890
0	30.5	0	1	1	1	1	0	0	0	0	0	1800	10	10	14	1820
0	30.5	1	1	1	1	0	0	0	0	0	0	1610	10	10	19	1790
0	30.5	0	0	1	1	1	0	0	0	0	1	1170	10	10	32	1700
0	30.5	1	1	0	1	1	0	0	0	0	1	1770	10	10	17	1960
0	30.5	1	0	1	1	1	1	0	0	0	0	1830	10	10	15	1850
0	30.5	1	1	1	0	1	0	0	0	0	1	1980	10	10	22	1870
0	30.5	0	0	1	1	0	0	0	0	0	0	1700	10	10	18	1950
0	30.5	1	1	0	0	1	0	0	0	0	1	1540	10	10	18	1740
0	30.5	0	1	1	0	1	0	0	1	0	1	1550	10	10	24	1960
0	30.5	1	1	0	1	1	1	0	0	0	0	2030	10	10	24	2270
0	30.5	0	1	1	0	0	0	0	1	0	0	1420	10	10	19	1670
0	30.5	1	1	0	1	1	0	0	0	0	0	1430	10	10	24	1800
0	30.5	1	1	0	0	0	0	0	0	0	1	1970	10	10	13	2030
0	30.5	1	1	1	0	1	0	0	0	0	0	1470	10	10	26	1960
0	30.5	1	1	1	1	1	0	0	1	0	1	1550	10	10	28	1880
0	30.5	0	1	0	1	1	0	0	0	0	1	1570	10	10	21	2030
0	30.5	0	1	1	0	1	0	0	0	0	0	1640	10	10	14	1870
0	30.5	1	1	0	0	0	1	0	0	0	0	1760	10	10	7	2030
0	30.5	1	1	1	1	1	0	0	0	0	1	1920	10	10	15	1800
0	30.5	0	0	0	0	1	0	0	1	0	1	1700	10	10	13	1760
0	30.5	1	1	0	0	1	0	0	0	1	0	1610	7	8	31	2000
0	30.5	1	1	1	0	1	0	0	0	0	0	1680	10	10	22	1910
0	30.5	1	1	0	0	0	0	0	1	0	0	1470	8	9	35	2010
0	30.5	1	0	0	1	0	0	0	0	0	0	1930	10	10	7	1850
0	30.5	0	1	1	0	1	1	0	1	0	0	1350	10	10	28	1760
0	30.5	1	1	0	0	1	0	0	0	0	0	1330	9	10	21	1650
0	30.5	0	1	1	0	0	0	0	1	0	1	1550	10	10	24	1950
0	30.5	0	0	1	0	0	0	0	0	0	0	1890	10	10	12	1870
0	30.5	1	1	1	1	1	1	0	1	0	1	1700	9	10	42	2110
0	30.5	1	1	0	0	1	0	0	0	1	1	1530	9	10	29	1910
0	30.5	1	1	1	1	1	0	0	0	0	0	1550	9	10	27	1940
0	30.5	1	1	1	1	0	0	0	1	0	0	1130	8	10	33	1670
0	30.5	0	1	0	1	1	0	1	1	0	1	950	8	9	45	1700
0	30.5	1	1	1	1	1	0	0	0	0	1	1500	7	9	24	1730
0	30.5	1	1	0	1	1	0	0	0	0	1	1520	6	8	22	1820
0	30.5	0	1	1	0	1	0	0	0	1	0	1550	9	10	24	1920
0	30.5	1	1	1	1	1	0	0	1	0	0	1350	10	10	29	1840
0	30.5	1	0	1	1	0	0	0	0	0	1	1750	10	10	22	1940
0	30.5	0	1	1	1	1	0	0	0	0	0	1540	10	10	16	1720
0	30.5	1	1	0	0	1	1	0	0	0	0	1570	10	10	23	1820
0	30.5	0	1	1	0	1	0	0	0	0	1	1320	10	10	30	1620
0	30.5	1	1	1	0	1	0	0	0	0	0	1530	10	10	21	1750
0	30.5	1	1	1	1	1	0	0	0	0	0	1630	10	10	22	1890
0	30.5	1	1	1	1	1	0	0	0	0	0	1580	10	10	22	1800
0	30.5	1	1	0	1	1	1	0	1	0	1	1730	10	10	49	2590
0	30.5	1	1	1	1	1	0	0	0	0	1	1230	10	10	18	1440
0	30.5	1	1	1	1	1	0	0	0	0	0	1270	10	10	62	2890
0	30.5	1	1	1	0	0	0	0	0	0	0	1560	10	10	25	2030
0	30.5	1	1	0	0	0	0	0	0	0	0	1550	10	10	29	2140
0	30.5	1	1	1	1	1	0	0	0	0	1	1230	10	10	31	1800
0	30.5	1	0	0	0	0	0	0	0	0	1	1600	10	10	15	1680
0	30.5	1	1	1	0	0	0	0	0	0	0	1570	10	10	22	2060
0	30.5	1	1	1	1	1	0	0	0	0	0	1920	10	10	14	1880
0	30.5	1	1	1	0	1	0	0	0	0	1	1300	10	10	16	1470
0	30.5	1	1	0	1	1	0	0	0	0	1	1400	10	10	20	1630
0	30.5	0	1	1	1	1	0	0	0	0	0	1520	10	10	19	1720
0	30.5	0	1	1	0	1	0	0	0	0	0	1640	10	10	30	2190
0	30.5	1	1	0	1	1	0	0	0	0	0	1830	10	10	12	1940
0	30.5	1	1	1	1	1	0	0	0	0	1	1150	10	10	29	1640
0	30.5	1	1	1	1	1	1	0	0	0	0	1530	10	10	27	1920
0	30.5	1	0	0	1	1	0	0	0	1	0	1680	10	10	30	2030
0	30.5	1	1	1	1	1	0	0	0	0	1	1590	10	10	12	1600
0	30.5	1	1	0	1	0	0	0	0	0	0	1920	10	10	12	1870
0	30.5	1	1	1	1	1	0	0	0	0	0	1580	10	10	17	1860
0	30.5	1	0	0	0	1	0	0	0	0	0	1650	10	10	25	2080
0	30.5	1	1	1	0	1	0	0	0	0	1	1330	10	10	33	1990
0	30.5	1	0	1	0	0	0	0	0	0	0	1550	10	10	15	1690
0	30.5	1	0	1	1	1	0	0	0	0	0	1720	6	9	22	未测
0	30.5	1	1	1	1	1	0	0	1	0	0	1620	5	7	22	1890
0	30.5	1	1	0	1	0	0	0	0	0	0	1490	10	10	23	1610
0	30.5	1	1	1	0	1	0	0	0	1	1	1740	10	10	25	2170
0	30.5	1	1	0	1	1	1	0	0	0	1	1650	10	10	30	2120
0	30.5	1	1	1	1	1	0	0	0	0	1	1490	10	10	21	1620
0	30.5	1	1	1	1	1	0	0	1	0	0	1650	10	10	21	1890
0	30.5	1	1	0	1	1	1	0	0	0	0	1530	10	10	27	1920
0	30.5	1	0	1	1	1	0	1	0	0	1	1370	10	10	35	1960
0	30.5	1	1	0	1	1	0	0	0	0	0	1650	10	10	21	2000
0	30.5	1	0	1	1	1	0	0	0	0	1	1070	9	9	37	1620
0	30.5	1	1	1	0	1	0	0	0	0	0	1130	9	9	22	1610
0	30.5	0	1	1	0	1	0	0	0	0	0	1490	10	10	21	1700
0	30.5	1	1	1	0	1	0	0	1	0	0	1820	9	9	20	2090
0	30.5	1	0	1	1	1	0	0	0	0	0	1900	9	10	28	2040
0	30.5	1	1	1	1	1	1	0	1	0	0	1360	9	10	30	1780
0	30.5	1	1	1	0	1	0	0	1	0	0	1220	9	9	33	1680
0	30.5	1	1	0	0	1	0	0	1	0	1	1580	8	9	25	1860
0	30.5	1	1	0	0	1	0	0	1	0	1	1450	8	8	24	2010
0	30.5	1	1	1	1	1	0	0	1	0	1	1740	8	9	9	1740
0	30.5	1	0	1	1	0	0	0	0	0	1	1510	8	9	26	1860
0	30.5	0	0	1	1	1	0	0	0	0	1	1490	10	1-	22	1750
0	30.5	1	1	0	1	1	0	0	0	1	1	1740	8	9	18	1960
0	30.5	1	1	1	0	1	0	0	0	0	0	1730	7	10	27	2090
0	30.5	1	1	1	1	0	0	0	0	0	1	1680	10	10	24	1950
0	30.5	1	1	0	1	1	0	0	0	0	1	1600	10	10	15	1690
0	30.5	1	1	1	1	1	0	0	0	0	1	1520	10	10	21	1720
0	30.4	0	1	1	1	1	0	0	0	0	1	890	10	10	28	1390
0	30.4	1	0	1	0	0	0	0	0	0	1	1510	10	10	17	1980
0	30.4	1	0	1	0	1	0	0	1	0	1	1420	10	10	26	1770
0	30.4	1	1	1	0	1	0	0	1	0	1	1410	10	10	22	1810
0	30.4	1	0	1	1	0	0	0	1	0	0	1680	10	10	26	2140
0	30.4	1	1	1	1	1	0	0	0	0	0	1690	10	10	17	1910
0	30.4	1	1	1	0	1	0	0	0	0	0	1540	10	10	17	1680
0	30.4	0	1	1	0	0	0	0	0	0	0	1720	10	10	21	2040
0	30.4	1	1	1	0	0	0	0	0	0	1	1640	10	10	6	1680
0	30.4	0	0	1	0	1	0	0	0	0	1	1800	10	10	15	1840
0	30.4	1	0	1	1	0	0	0	0	0	0	1600	10	10	25	1900
0	30.4	1	1	0	1	1	0	0	0	0	1	1420	9	9	43	2190
0	30.4	1	1	1	0	0	0	0	0	0	0	1990	10	10	12	2070
0	30.4	1	0	1	1	0	0	0	0	0	0	1380	10	10	26	1700
0	30.4	1	0	1	0	0	0	0	1	0	0	1380	10	10	25	1650
0	30.4	1	1	1	1	1	0	0	0	0	1	1530	10	10	21	1720
0	30.4	0	1	1	1	1	0	0	0	0	1	1530	10	10	34	1710
0	30.4	1	1	1	1	1	0	0	0	0	0	1550	10	10	33	2080
0	30.4	0	1	1	1	1	0	0	0	0	1	1500	10	10	20	1720
0	30.4	1	1	1	0	0	0	0	1	0	1	1370	10	10	24	1670
0	30.4	1	1	1	0	0	0	0	0	0	1	1610	10	10	21	1960
0	30.4	1	1	1	1	1	0	0	0	0	1	1060	10	10	36	1780
0	30.4	1	1	1	1	1	0	0	0	0	1	1450	10	10	26	1860
0	30.4	1	0	1	1	1	0	0	0	0	0	1250	10	10	35	1750
0	30.4	1	0	1	0	1	0	0	0	0	0	1840	10	10	20	2110
0	30.4	1	0	1	0	0	0	0	0	0	1	1520	10	10	22	1630
0	30.4	1	1	1	1	1	0	0	0	0	1	1530	10	10	25	1920
0	30.4	1	1	1	1	1	0	0	1	0	1	1620	10	10	26	1900
0	30.4	1	0	1	0	1	0	0	0	0	0	1130	10	10	29	1570
0	30.4	1	1	0	1	0	0	0	0	0	1	1720	10	10	26	1900
0	30.4	1	1	1	0	0	0	0	0	0	0	1690	10	10	29	2250
0	30.4	1	1	1	1	1	0	0	0	1	0	1620	10	10	28	2080
0	30.4	1	1	1	1	1	0	0	0	0	0	1510	10	10	25	1730
0	30.4	1	1	1	1	1	0	0	0	0	1	1350	10	10	29	1730
0	30.4	1	0	0	0	0	0	0	0	0	0	1500	10	10	13	1670
0	30.4	1	1	1	0	0	0	0	0	0	0	1800	10	10	13	1840
0	30.4	1	1	1	1	1	0	0	0	0	0	1600	10	10	20	1840
0	30.4	1	0	0	0	1	0	0	0	0	0	2000	10	10	17	2000
0	30.4	1	1	0	1	1	0	0	0	1	1	1400	10	10	25	1600
0	30.4	1	1	1	1	1	0	0	0	1	0	1620	10	10	28	2080
0	30.3	0	1	1	0	0	0	0	0	0	0	1520	10	10	27	2080
0	30.3	0	1	0	0	1	0	0	0	1	0	1720	10	10	21	1990
0	30.3	1	0	1	1	1	0	0	0	0	0	1600	10	10	19	1820
0	30.3	1	1	1	0	1	0	0	0	0	1	1250	9	10	23	1700
0	30.3	1	1	1	1	1	1	0	1	0	0	830	10	10	90	3070
0	30.3	1	1	0	1	1	1	1	0	0	1	1100	8	9	54	1940
0	30.3	1	1	1	0	1	0	0	0	1	0	1530	8	9	31	1890
0	30.3	1	1	1	1	0	0	0	0	0	1	1630	7	9	19	1620
0	30.3	1	1	1	1	1	1	0	0	0	1	1250	6	9	43	1850
0	30.3	1	1	0	1	1	0	0	0	0	1	1240	7	10	17	1620
0	30.3	1	1	1	0	1	0	0	0	0	0	1710	10	10	25	1870
0	30.3	1	1	1	0	1	0	0	0	0	0	1220	10	10	30	1740
0	30.3	1	1	0	1	1	0	0	0	0	0	1680	6	8	29	2320
0	30.3	1	1	1	1	1	0	0	0	0	0	1670	10	10	18	1810
0	30.3	1	1	1	0	1	0	0	0	0	1	1220	9	10	30	1760
0	30.3	1	1	1	0	1	0	0	0	0	0	1580	10	10	29	1930
0	30.3	0	0	0	0	0	0	0	0	0	1	1200	10	10	37	1750
0	30.3	1	1	1	1	1	0	0	1	0	0	1740	10	10	22	2030
0	30.3	1	1	1	1	0	0	0	0	0	0	1700	10	10	19	2090
0	30.3	1	1	1	1	1	0	0	0	0	0	1620	10	10	18	1720
0	30.3	0	0	1	1	1	0	0	0	0	0	1580	10	10	25	1840
0	30.3	1	1	0	0	1	0	0	0	0	0	1000	10	10	33	1620
0	30.3	1	1	0	0	1	0	0	0	0	1	2690	10	10	16	2580
0	30.3	1	1	1	0	0	0	0	1	0	1	1550	10	10	24	2160
0	30.3	1	1	0	0	1	0	0	0	0	1	149-	8	10	24	1930
0	30.3	0	1	0	1	0	0	0	0	0	0	1530	10	10	13	1700
0	30.3	1	0	1	0	1	0	0	1	1	1	1300	10	10	33	1880
0	30.3	1	1	0	0	1	0	0	0	0	1	1600	10	10	17	1720
0	30.3	1	1	1	1	1	0	0	0	0	0	1260	10	10	27	1640
0	30.3	1	1	1	1	1	1	0	0	0	0	1680	10	10	10	1850
0	30.3	1	1	1	0	0	0	0	0	0	0	1400	10	10	16	1580
0	30.3	1	1	0	1	1	0	0	0	0	0	1310	10	10	22	1650
0	30.3	1	1	1	1	1	0	0	1	1	1	1600	10	10	27	1940
0	30.3	0	0	1	0	0	0	0	1	0	0	1430	10	10	21	1690
0	30.3	0	0	1	0	1	0	0	0	1	1	1460	10	10	32	2200
0	30.3	0	1	0	1	1	0	0	1	0	0	1500	10	10	29	1920
0	30.3	1	1	1	0	0	0	0	0	1	0	1260	10	10	32	1880
0	30.3	1	1	1	0	1	0	0	1	0	1	1180	10	10	34	1700
0	30.3	1	1	1	0	1	0	0	1	0	1	1450	10	10	27	1770
0	30.3	0	1	1	0	1	0	0	0	0	0	1140	8	9	25	1270
0	30.3	1	1	0	0	1	0	0	0	0	1	1460	10	10	20	1570
0	30.3	1	1	1	1	0	0	0	1	0	0	1480	1	3	31	1980
0	30.3	0	1	1	0	0	0	0	0	0	1	1540	8	10	25	1830
0	30.3	1	0	1	1	1	1	0	0	0	0	2000	10	10	13	2080
0	30.3	1	1	1	0	0	0	0	0	0	0	1970	9	10	3	2040
0	30.3	1	1	0	1	1	0	0	0	0	0	1390	10	10	23	1910
0	30.3	1	1	1	1	1	0	0	0	0	0	1690	10	10	3	1699
0	30.3	0	1	0	1	1	0	0	0	0	1	1420	9	10	31	1910
0	30.3	1	1	1	1	1	0	0	0	0	0	1440	9	9	25	1650
0	30.3	1	1	1	1	1	1	0	0	0	1	1490	9	9	40	2400
0	30.3	0	1	0	0	0	0	0	0	0	0	1570	9	10	19	1760
0	30.3	0	1	1	0	0	0	0	0	0	0	2470	10	10	6	2100
0	30.3	0	0	1	0	0	0	0	0	0	1	1520	9	9	31	1920
0	30.3	0	1	1	0	0	0	0	0	0	0	1580	9	9	23	1890
0	30.3	1	1	0	0	1	0	0	1	1	1	1360	9	9	35	1860
0	30.3	1	0	1	1	1	0	0	0	0	0	1240	8	9	29	1620
0	30.3	1	0	1	1	1	0	0	1	0	0	1120	8	9	39	1750
0	30.3	1	0	1	0	0	0	0	0	0	1	1250	8	8	31	1730
0	30.3	1	1	1	1	1	0	0	0	0	1	1300	8	9	30	1540
0	30.3	1	0	1	0	0	0	0	0	0	1	2090	7	8	17	2070
0	30.3	1	1	1	0	1	0	0	0	0	0	1040	7	10	44	1720
0	30.3	1	0	0	1	1	0	0	1	1	0	1700	7	9	22	1820
0	30.3	1	1	1	0	1	1	1	0	0	0	1170	7	9	40	1720
0	30.3	1	1	1	1	1	1	0	0	0	0	1580	10	10	27	1820
0	30.3	1	1	0	1	1	0	0	0	0	1	2150	6	7	17	2090
0	30.3	1	0	1	1	1	0	0	0	0	1	2170	10	10	17	2140
0	30.3	1	1	1	1	1	1	0	0	0	1	1570	5	7	16	1760
0	30.3	1	1	1	0	1	0	0	0	0	0	1620	10	10	26	2120
0	30.2	1	0	0	0	1	0	0	0	0	0	1400	10	10	21	1750
0	30.2	1	1	0	1	1	0	0	1	0	0	1270	10	10	31	1760
0	30.2	0	0	1	0	1	0	0	0	0	1	1800	10	10	10	1800
0	30.2	1	0	1	1	1	0	0	0	0	0	1430	10	10	31	1830
0	30.2	1	1	1	1	1	0	0	0	1	0	1600	10	10	37	1990
0	30.2	0	0	1	1	1	0	0	0	1	0	1600	10	10	26	2060
0	30.2	1	1	0	1	1	0	0	0	1	0	1550	10	10	34	2030
0	30.2	1	1	1	0	1	0	0	0	0	0	1860	8	9	26	2240
0	30.2	1	1	0	1	1	0	0	0	0	0	1210	10	10	32	1620
0	30.2	0	0	1	1	1	0	0	0	0	1	1030	10	10	30	1490
0	30.2	1	1	1	0	1	0	0	0	0	1	1690	10	10	13	1700
0	30.2	0	1	0	0	0	0	0	0	0	0	1680	10	10	21	1840
0	30.2	1	1	1	1	1	0	0	1	0	0	1750	10	10	27	2150
0	30.2	1	0	1	0	0	0	0	0	0	0	1750	10	10	14	1840
0	30.2	1	1	1	1	1	0	0	1	0	0	1700	10	10	7	1700
0	30.2	1	1	1	1	1	0	0	0	0	1	1250	10	10	30	1700
0	30.2	1	1	1	1	0	0	0	0	0	1	1740	10	10	21	2030
0	30.2	1	0	1	1	1	0	0	1	0	1	1030	10	10	35	1520
0	30.2	1	1	1	1	1	0	0	1	0	0	1360	8	10	29	1890
0	30.2	1	1	1	1	1	1	1	1	0	0	1140	10	10	36	1730
0	30.2	1	1	1	1	1	1	0	1	0	0	1550	10	10	37	2100
0	30.2	1	1	0	1	1	0	0	1	0	0	1430	7	9	32	1850
0	30.2	1	1	1	0	0	0	0	0	0	1	1550	9	10	16	1750
0	30.2	1	1	1	0	1	0	0	0	0	1	1100	9	9	28	1630
0	30.2	1	1	1	1	1	0	0	0	0	0	1180	9	10	41	1780
0	30.2	1	1	1	1	1	0	0	0	0	0	1560	9	10	21	1640
0	30.2	1	1	1	0	0	0	0	1	0	1	1490	8	9	22	1640
0	30.2	1	1	1	0	0	0	0	0	0	1	1560	8	9	21	1770
0	30.2	1	0	0	0	1	0	0	0	0	0	1240	7	9	37	1940
0	30.2	0	1	1	1	1	1	0	1	0	0	1570	10	10	27	1980
0	30.2	1	0	1	0	1	0	0	1	0	0	1680	7	9	22	1920
0	30.1	1	1	1	1	1	0	0	0	0	0	1450	7	9	36	1780
0	30.1	1	1	1	0	1	0	0	1	0	0	1800	7	9	19	2070
0	30.1	1	1	1	1	1	0	0	1	0	1	1160	7	9	34	1680
0	30.1	1	1	1	0	0	0	0	0	0	1	1470	6	10	22	1850
0	30.1	1	1	1	1	1	1	0	0	0	0	2660	5	7	44	1970
0	30.1	1	1	1	1	1	0	0	0	0	0	1100	5	8	38	1580
0	30.1	1	1	1	1	1	1	1	1	0	0	1600	2	7	43	2400
0	30.1	1	1	1	0	1	0	1	1	0	1	1270	10	10	43	1950
0	30.1	0	1	0	0	0	0	0	1	0	0	1640	10	10	33	2210
0	30.1	1	1	0	0	1	0	0	0	1	1	1310	10	10	27	1570
0	30.1	1	1	1	1	0	0	0	0	0	1	1360	10	10	21	1530
0	30.1	1	1	1	0	1	0	0	0	0	1	1350	10	10	15	1480
0	30.1	1	1	1	0	1	0	0	0	1	1	1440	10	10	29	1890
0	30.1	1	1	1	1	1	0	0	0	0	1	1570	10	10	23	1780
0	30.1	1	0	1	1	1	0	0	1	0	0	1440	10	10	28	1930
0	30.1	1	1	1	1	1	0	0	1	0	1	1470	10	10	43	2310
0	30.1	1	1	1	1	0	0	0	0	0	0	1490	10	10	24	1840
0	30.1	1	0	1	1	1	1	1	0	0	0	1470	10	10	47	2400
0	30.1	1	1	1	1	1	0	0	0	0	0	1310	10	10	24	1850
0	30.1	1	0	1	1	1	0	0	0	0	0	1810	10	10	29	2260
0	30.1	1	0	0	0	0	0	0	0	0	1	830	10	10	3	790
0	30.1	0	1	1	1	0	0	0	0	1	0	1660	10	10	29	2200
0	30.1	1	1	1	0	1	0	0	0	0	0	1800	10	10	20	1970
0	30.1	1	1	1	1	1	0	0	0	0	0	1710	10	10	23	1980
0	30.1	1	1	0	0	1	1	0	0	0	1	1210	10	10	34	1750
0	30.1	0	1	1	0	0	0	0	0	0	0	1600	10	10	22	1880
0	30.1	1	1	1	1	1	0	0	0	0	1	1600	10	10	25	1860
0	30.1	1	0	1	1	1	0	0	0	0	0	1350	10	10	29	1630
0	30.1	1	1	1	1	1	0	0	0	0	0	1580	10	10	24	1830
0	30.1	0	1	1	1	1	0	0	0	0	0	1280	10	10	31	1800
0	30.1	1	1	1	1	1	0	0	0	1	1	1030	10	10	37	1740
0	30.1	1	1	1	1	0	0	0	0	0	0	1700	10	10	16	1740
0	30.1	1	1	1	0	1	0	0	0	0	0	1690	10	10	19	1770
0	30.1	1	0	1	0	1	0	0	1	0	1	1350	10	10	30	1830
0	30.1	1	1	0	0	1	1	1	0	0	0	1090	10	10	16	1600
0	30.1	1	1	0	1	1	0	0	0	0	1	1600	10	10	13	1720
0	30.1	1	1	1	1	1	0	0	0	0	0	1420	10	10	23	1800
0	30.1	1	1	1	1	1	0	0	0	1	1	1860	9	9	33	2220
0	30.1	1	0	1	1	1	0	1	0	0	0	1380	8	10	51	2420
0	30.1	1	1	1	0	1	0	0	0	0	0	1590	8	10	38	2220
0	30.1	1	1	0	1	1	0	0	0	0	1	1020	8	9	42	1730
0	30.1	1	1	1	1	0	0	0	0	0	1	1790	10	10	32	2470
0	30.1	1	1	1	0	1	0	0	0	0	1	1420	8	9	30	1810
0	30.1	1	1	1	0	0	0	0	0	0	0	1400	8	9	35	1970
0	30.1	0	0	1	1	1	0	0	0	0	1	1640	7	10	21	1830
0	30.1	1	1	0	1	1	0	0	0	0	0	1620	7	8	23	1970
0	30.1	1	1	1	1	1	0	0	1	0	1	1450	7	9	33	1880
0	30.1	1	1	1	0	1	1	1	1	0	0	1270	6	9	47	2400
0	30.1	1	1	0	0	1	0	0	1	0	0	1320	10	10	33	1830
0	30.1	1	1	1	0	1	0	0	0	0	0	1310	10	10	22	1720
0	30.1	1	0	0	1	1	1	1	1	0	1	1570	10	10	56	2200
0	30.1	1	0	1	1	0	1	0	0	0	1	930	10	10	45	1450
0	30.1	1	1	1	1	1	0	0	0	0	0	1620	10	10	21	1850
0	30.1	1	1	1	1	1	0	0	0	0	0	1940	7	9	22	2110
0	30	0	1	1	1	1	0	0	0	0	1	1530	10	10	20	1830
0	30	1	0	1	1	1	1	1	1	0	0	1500	10	10	34	2170
0	30	0	1	1	1	1	0	0	0	0	0	1540	10	10	22	1810
0	30	1	1	1	1	1	0	0	0	0	0	1450	10	10	25	1760
0	30	1	1	1	1	1	0	0	0	0	1	1300	10	10	30	1800
0	30	1	1	1	1	1	0	0	1	0	0	1600	10	10	23	1950
0	30	1	1	0	1	1	0	0	0	1	1	1290	10	10	28	1730
0	30	1	1	0	0	1	1	0	1	0	1	1330	10	10	30	1880
0	30	1	1	1	0	1	0	0	0	0	1	1400	10	10	46	2580
0	30	1	1	1	0	1	0	0	0	0	1	1250	10	10	36	1850
0	30	0	1	1	1	1	0	0	1	0	0	1460	10	10	29	1950
0	30	1	1	1	1	1	0	0	0	0	1	1040	10	10	37	1840
0	30	1	1	1	0	1	0	0	1	0	0	1520	10	10	28	2040
0	30	1	1	1	1	1	0	0	0	0	1	1350	10	10	34	1750
0	30	1	1	1	1	1	0	0	0	0	1	1280	10	10	34	1650
0	30	1	0	1	1	1	0	0	1	0	1	1420	10	10	22	1770
0	30	1	1	1	1	1	0	0	0	0	0	1140	10	10	44	1800
0	30	1	1	1	1	1	0	0	0	0	0	1030	10	10	44	1900
0	30	1	1	1	1	1	0	0	0	0	0	1520	10	10	17	1850
0	30	1	1	1	1	1	0	0	0	0	1	1630	10	10	20	1690
0	30	1	1	1	1	1	1	0	1	0	1	1760	10	10	33	2120
0	30	1	1	1	0	0	0	0	0	0	1	1390	10	10	16	1550
0	30	1	1	1	1	1	0	0	0	0	1	1600	10	10	24	2010
0	30	1	1	1	1	1	0	0	1	0	0	1480	10	10	27	1820
0	30	1	1	1	1	1	0	0	0	0	0	1650	10	10	22	1900
0	30	1	1	1	0	1	0	0	0	0	0	1700	10	10	16	1800
0	30	1	1	1	0	1	0	0	0	0	0	1470	7	9	23	1790
0	30	1	1	1	1	1	0	0	0	0	0	1700	10	10	21	1970
0	30	1	1	1	1	1	0	0	0	0	1	1190	10	10	34	1790
0	30	1	1	1	1	1	1	0	1	0	1	1030	9	10	42	1740
0	30	1	1	0	1	1	0	0	0	1	1	1290	10	10	28	1730
0	30	1	1	1	1	1	1	0	0	0	1	1700	10	10	25	1840
0	30	0	1	1	1	1	0	0	0	0	0	1590	8	10	17	1750
0	30	1	1	1	1	1	1	0	0	0	0	1870	7	9	28	2020
0	30	1	0	1	1	1	0	1	0	0	0	1380	10	10	51	2420
0	29.6	1	1	1	0	0	0	0	1	1	0	1850	9	10	27	2110
0	29.6	1	1	1	0	1	0	0	0	0	1	1070	9	10	35	1770
0	29.6	1	1	1	0	1	0	0	1	0	1	1480	10	10	21	1590
0	29.6	1	0	0	1	1	0	0	0	0	1	1400	9	10	33	1700
0	29.6	1	0	1	0	0	0	0	0	0	1	1450	9	10	33	1780
0	29.6	1	0	1	1	1	0	0	0	0	1	1480	9	10	29	1850
0	29.6	1	1	0	0	0	0	0	1	0	0	1490	8	9	36	1990
0	29.6	1	1	1	0	1	0	0	0	0	0	2000	8	9	10	1960
0	29.6	0	0	1	1	1	0	0	0	0	0	1540	8	9	36	2290
0	29.6	1	0	1	0	1	0	0	0	0	0	1530	7	9	43	2400
0	29.6	1	1	1	0	1	0	0	0	0	1	1230	7	9	23	1490
0	29.6	0	1	0	1	1	0	0	0	0	0	1600	10	10	18	1910
0	29.6	1	1	0	1	1	0	0	0	0	0	1830	7	10	18	2010
0	29.6	0	1	1	0	0	0	0	0	0	1	1730	7	8	13	1760
0	29.6	1	1	1	1	1	1	0	0	0	0	1400	6	8	36	1900
0	29.6	1	0	0	0	0	0	0	0	0	1	1520	10	10	24	1880
0	29.6	1	0	1	1	1	0	0	0	0	1	1370	10	10	17	1630
0	29.6	1	0	0	0	1	1	0	1	0	0	1420	10	10	37	2070
0	29.6	0	1	0	0	1	0	0	0	0	0	1260	10	10	29	1710
0	29.6	1	1	0	0	1	0	0	0	0	0	1550	10	10	21	1780
0	29.6	1	1	1	0	1	0	0	0	0	0	1520	10	10	15	1600
0	29.6	0	1	1	1	1	0	0	0	0	1	1380	8	9	29	1670
0	29.6	0	0	0	1	0	0	0	0	0	1	1560	10	10	17	1640
0	29.6	1	1	1	1	1	0	0	1	1	0	1320	10	10	30	1810
0	29.6	1	0	1	1	1	0	0	1	0	1	1440	10	10	22	1770
0	29.6	1	1	1	1	1	0	0	0	0	1	1620	10	10	31	2210
0	29.6	0	1	0	0	1	0	0	0	0	0	1280	10	10	27	1880
0	29.6	1	1	1	1	1	0	0	0	0	0	1280	10	10	35	1830
0	29.6	1	1	1	1	1	0	0	0	0	1	1670	7	9	21	1890
0	29.6	0	1	1	0	1	0	0	0	0	0	1430	10	10	24	1700
0	29.6	1	1	0	1	1	0	0	0	1	1	1400	10	10	32	1840
0	29.6	1	1	1	0	1	0	0	0	0	1	1400	10	10	25	1900
0	29.6	1	1	1	1	1	0	0	1	0	1	1120	10	10	43	1850
0	29.6	1	1	0	1	1	0	0	0	0	1	1280	10	10	17	1850
0	29.6	0	1	1	0	0	0	0	0	0	0	980	7	8	27	1420
0	29.6	1	1	0	1	1	0	0	0	0	1	1650	2	8	35	2400
0	29.6	1	1	0	1	1	1	0	0	0	0	1600	10	10	28	2050
0	29.6	0	1	1	0	0	1	0	0	0	1	1310	10	10	35	2120
0	29.6	1	1	1	1	1	0	0	0	0	1	1370	10	10	22	1720
0	29.6	1	1	0	0	1	1	0	0	0	1	1300	10	10	20	1600
0	29.6	0	1	1	0	0	0	1	1	0	0	1250	9	9	39	2140
0	29.6	1	1	0	1	1	0	0	0	1	1	1470	10	10	33	2040
0	29.6	0	0	1	0	0	0	0	0	0	1	1350	9	10	15	1340
0	29.6	1	1	0	0	1	0	0	1	0	0	1600	8	9	15	1550
0	29.6	1	1	1	1	1	0	0	0	0	1	1630	8	10	23	1870
0	29.6	1	0	1	1	1	0	0	0	0	1	1550	10	10	34	2000
0	29.6	1	1	1	1	1	0	0	0	0	1	1530	8	10	26	1890
0	29.5	1	1	0	1	1	0	0	0	0	1	1500	8	9	12	1560
0	29.5	1	1	1	1	1	0	0	0	0	1	1470	8	9	25	1800
0	29.5	0	1	1	1	1	0	0	1	0	1	1450	8	10	28	1930
0	29.5	1	1	0	0	1	1	1	0	0	1	1700	8	10	40	2360
0	29.5	0	1	1	1	1	0	0	0	1	1	1200	8	10	34	1700
0	29.5	1	1	0	0	1	0	0	0	0	0	1570	7	9	23	1850
0	29.5	1	1	1	0	1	1	0	0	0	0	1450	7	8	26	1780
0	29.5	1	1	1	0	1	1	0	1	1	0	1360	6	9	46	2570
0	29.5	1	1	0	0	1	0	0	0	0	1	1580	5	8	36	1660
0	29.5	1	1	1	0	1	0	0	0	0	0	1350	10	10	23	1700
0	29.5	1	1	1	1	1	0	0	0	0	1	1110	3	7	30	1640
0	29.5	0	0	0	1	1	0	0	0	0	1	1220	3	8	29	1630
0	29.5	1	1	1	1	1	1	1	0	0	0	1230	10	10	56	2110
0	29.5	1	0	1	0	0	0	0	0	0	1	1190	10	10	27	1540
0	29.5	1	1	0	0	1	0	0	0	1	0	1710	10	10	29	2140
0	29.5	1	1	1	0	1	0	0	1	1	0	1500	10	10	45	2450
0	29.5	0	1	0	0	1	0	0	0	0	0	1840	10	10	15	1890
0	29.5	1	1	1	1	1	0	0	1	0	1	1550	10	10	30	1550
0	29.5	1	1	1	0	0	0	0	0	0	1	1300	10	10	28	1810
0	29.5	1	1	1	1	1	0	0	0	0	1	1550	10	10	21	1750
0	29.5	1	1	1	1	1	1	1	1	0	0	1150	9	9	36	1620
0	29.5	1	1	0	1	1	0	0	0	0	0	1150	10	10	44	2230
0	29.5	0	1	1	1	1	0	0	0	0	0	1160	10	10	44	2500
0	29.5	1	0	1	1	1	0	0	0	0	0	1440	10	10	39	2300
0	29.5	0	1	1	0	1	0	0	1	0	0	1420	10	10	27	1730
0	29.5	1	0	0	0	0	0	0	0	0	0	1440	10	10	30	1970
0	29.5	0	1	1	1	1	0	0	0	0	1	1500	10	10	17	1680
0	29.5	1	1	1	0	0	0	0	1	0	1	1410	10	10	21	1770
0	29.5	1	1	1	1	1	0	0	0	0	0	1540	8	10	29	2140
0	29.5	1	0	0	1	1	0	0	0	0	1	1320	10	10	31	1860
0	29.5	1	1	1	0	0	0	0	0	0	0	1480	10	10	27	1890
0	29.5	1	1	0	1	1	0	0	0	0	1	1230	10	10	4	1120
0	29.5	1	0	1	1	1	0	0	1	0	1	1140	10	10	36	1540
0	29.5	0	1	1	1	1	1	0	0	0	0	1600	10	10	31	1920
0	29.5	1	1	1	1	0	0	0	0	0	1	1310	10	10	28	1940
0	29.5	1	1	0	1	1	0	0	0	1	0	1540	10	10	30	2070
0	29.5	0	1	1	1	1	0	0	0	1	0	1400	10	10	28	1670
0	29.5	1	1	1	1	1	0	0	0	0	1	2070	10	10	18	2070
0	29.5	0	1	1	0	0	1	0	0	0	1	1500	10	10	15	1720
0	29.5	1	1	1	1	1	1	0	0	0	1	1330	7	9	25	1830
0	29.5	0	1	1	1	1	0	1	0	0	0	1400	10	10	41	1890
0	29.5	1	1	0	0	0	0	0	0	0	0	1879	10	10	12	1880
0	29.5	0	0	0	1	0	0	0	0	0	1	1180	10	10	8	1280
0	29.5	1	1	1	1	0	0	0	0	0	1	1200	7	8	31	1540
0	29.4	1	0	1	0	0	0	0	0	0	0	1250	10	10	36	1499g
0	29.4	1	1	1	0	0	1	0	0	0	0	1420	9	10	35	1900
0	29.4	0	0	1	1	1	0	0	0	0	0	1500	9	10	23	1790
0	29.4	1	1	0	1	1	0	0	1	0	0	1250	9	9	30	1880
0	29.4	1	1	1	0	0	0	0	0	0	0	1830	8	10	15	1800
0	29.4	0	1	0	0	1	0	0	0	0	0	1480	8	10	20	1740
0	29.4	1	1	1	0	1	0	0	0	0	0	1480	7	9	27	1960
0	29.4	0	1	1	0	0	0	0	0	0	1	1000	7	8	47	1680
0	29.4	1	1	0	1	1	0	0	0	0	1	1180	7	9	48	2030
0	29.4	0	1	1	0	0	0	0	0	1	1	1300	7	10	27	1750
0	29.4	1	0	1	0	1	0	0	0	0	0	1370	10	10	39	2120
0	29.4	1	1	0	0	0	0	0	0	0	0	1310	10	10	28	1800
0	29.4	0	1	1	1	1	0	1	1	0	1	970	10	10	50	1730
0	29.4	1	1	1	1	1	0	0	0	0	1	1260	10	10	35	1620
0	29.4	1	1	1	0	1	0	0	0	0	0	1640	10	10	28	1960
0	29.4	1	0	0	1	1	0	0	0	0	0	1390	10	10	23	1630
0	29.4	1	1	1	1	1	0	0	1	0	0	1400	10	10	5	1380
0	29.4	1	0	1	1	0	0	0	0	0	0	1450	10	10	27	2050
0	29.4	1	1	1	1	1	0	0	0	0	1	1600	10	10	30	1940
0	29.4	1	1	1	0	1	0	0	1	0	1	1510	10	10	24	1850
0	29.4	1	1	0	1	1	0	0	0	0	0	1680	10	10	31	2150
0	29.4	0	1	1	1	1	1	1	0	0	0	1070	10	10	57	2090
0	29.4	1	1	1	1	1	1	0	0	0	0	1260	10	10	38	1960
0	29.4	1	0	0	1	1	0	0	0	0	0	1540	10	10	23	1790
0	29.4	1	0	1	1	1	0	0	0	0	1	1380	10	10	41	2040
0	29.4	0	1	1	0	1	0	0	1	0	1	1430	10	10	27	2140
0	29.4	1	0	0	0	0	0	0	0	0	0	1260	10	10	4	1170
0	29.4	1	1	1	1	1	0	0	0	0	0	1090	10	10	28	1520
0	29.4	0	1	1	0	1	0	0	1	0	1	1520	10	10	19	1820
0	29.4	1	1	1	1	1	0	0	0	0	0	1570	10	10	29	1950
0	29.4	1	0	1	1	1	0	1	0	0	0	1420	10	10	41	2250
0	29.4	1	1	1	1	1	0	0	0	0	0	1430	10	10	15	1450
0	29.4	1	1	1	1	1	0	0	0	0	0	1460	10	10	15	1480
0	29.4	1	1	1	1	1	1	0	1	1	1	1040	10	10	45	1800
0	29.4	1	1	1	1	1	0	0	0	0	1	1580	10	10	33	2090
0	29.4	1	0	0	0	0	0	0	0	0	0	1580	10	10	27	1830
0	29.4	1	1	1	1	1	1	0	0	0	0	1440	10	10	38	2210
0	29.4	1	1	1	0	0	0	0	1	0	0	1590	10	10	17	1930
0	29.4	1	1	1	0	1	0	0	0	0	0	1190	8	10	32	1510
0	29.4	0	1	0	0	1	1	0	0	0	1	1290	10	10	32	1800
0	29.4	1	1	1	1	1	0	0	0	0	0	1300	10	10	31	1950
0	29.4	1	0	1	1	1	0	1	0	0	0	1600	8	10	44	2500
0	29.4	1	1	1	0	0	0	0	0	1	1	1300	7	10	27	1750
0	29.4	1	1	0	1	1	0	0	0	0	0	1640	10	10	29	1940
0	29.4	1	1	1	1	1	0	0	0	0	0	1020	9	9	26	1500
0	29.4	1	1	0	1	1	0	0	0	1	0	1500	9	10	26	1920
0	29.3	1	1	1	0	1	0	0	0	0	0	1470	9	10	19	1680
0	29.3	1	1	1	1	1	0	0	0	0	1	1290	9	10	26	1680
0	29.3	1	1	1	1	1	0	0	0	0	0	1600	9	9	27	1940
0	29.3	1	1	0	0	0	1	1	1	0	0	1650	8	9	46	2570
0	29.3	1	1	1	1	1	0	0	0	0	1	1400	8	10	28	1660
0	29.3	1	1	1	1	1	1	0	0	0	0	1360	10	10	36	1980
0	29.3	1	1	0	0	1	0	0	0	0	1	1250	8	9	34	1800
0	29.3	1	1	1	1	1	0	0	0	0	1	1070	7	8	35	1510
0	29.3	1	1	1	0	0	0	0	0	0	0	1530	6	9	27	1960
0	29.3	1	1	0	0	1	1	1	0	0	0	990	6	8	45	1640
0	29.3	1	1	1	1	1	0	0	0	0	0	1240	5	8	32	1680
0	29.3	1	0	1	0	1	0	0	0	0	1	1090	5	7	31	1510
0	29.3	1	1	1	1	1	1	0	0	0	0	1770	4	7	26	2070
0	29.3	1	1	1	0	1	0	0	0	0	0	1600	10	10	22	1940
0	29.3	0	1	0	0	0	0	0	0	0	0	1520	10	10	18	1780
0	29.3	1	0	1	0	0	0	0	0	0	0	1820	10	10	14	1810
0	29.3	0	1	1	0	1	0	0	0	0	1	1000	10	10	47	1750
0	29.3	1	0	1	1	1	0	0	0	0	1	1190	10	10	36	1660
0	29.3	0	1	1	1	1	0	0	0	0	1	1350	10	10	26	1720
0	29.3	1	1	1	0	1	0	0	1	0	1	1410	10	10	7	1350
0	29.3	1	1	0	1	1	0	0	0	0	0	1300	10	10	28	1650
0	29.3	1	0	1	1	1	0	0	0	1	1	1360	10	10	29	1750
0	29.3	1	1	1	1	1	1	1	1	0	1	900	10	10	29	1470
0	29.3	1	0	1	1	1	0	0	0	0	0	1690	10	10	28	2150
0	29.3	1	1	1	1	1	1	0	0	0	1	1360	10	10	25	1780
0	29.3	1	1	1	1	0	0	0	0	0	0	1460	10	10	28	1830
0	29.3	1	1	1	0	0	0	0	0	0	1	1110	10	10	42	1800
0	29.3	1	0	1	0	0	0	0	1	0	0	1620	10	10	25	1900
0	29.3	1	1	1	0	1	0	0	0	0	1	1500	10	10	30	1760
0	29.3	1	1	1	1	1	1	0	1	0	1	1180	10	10	23	1360
0	29.3	0	1	1	0	0	0	0	0	0	0	1500	10	10	27	1850
0	29.3	1	0	1	0	0	0	0	0	1	1	1660	10	10	30	1950
0	29.3	0	1	1	1	1	0	0	0	0	1	750	9	10	31	1190
0	29.3	1	1	1	1	1	0	1	0	0	0	1260	8	9	63	2750
0	29.3	0	1	1	0	0	0	0	0	0	1	1110	9	10	40	1700
0	29.3	1	1	1	0	1	0	0	1	0	0	1190	9	10	39	1800
0	29.3	1	1	1	1	1	0	0	0	1	1	1330	8	9	31	1850
0	29.3	1	1	1	1	1	1	0	0	0	0	1280	9	10	29	1610
0	29.3	1	1	1	1	1	0	0	0	0	0	1530	9	10	23	1900
0	29.3	1	1	1	1	1	0	0	0	0	0	1220	9	9	27	1700
0	29.3	1	1	1	0	0	0	0	0	1	0	1620	9	10	33	2380
0	29.3	1	1	0	1	1	0	0	0	0	1	900	9	10	52	1510
0	29.3	1	1	1	0	1	0	0	0	0	0	1630	8	10	27	1740
0	29.3	1	1	1	1	1	1	0	0	0	1	930	8	9	62	1980
0	29.3	1	1	1	1	1	0	0	0	0	1	1320	9	9	28	1650
0	29.3	1	1	0	1	1	0	0	0	0	0	1460	8	10	27	1890
0	29.3	1	1	0	1	1	0	0	0	0	1	1610	8	9	29	1900
0	29.3	1	1	1	1	1	0	0	0	0	1	1250	8	9	36	1810
0	29.3	1	1	1	1	1	1	0	0	0	0	1530	7	10	36	2170
0	29.3	1	1	1	1	1	0	0	0	0	1	1540	7	8	24	1890
0	29.3	1	1	1	0	0	1	0	0	0	0	1970	6	8	34	2550
0	29.3	1	1	1	1	1	0	0	1	0	1	1080	10	10	45	1610
0	29.3	1	1	1	0	1	0	0	0	0	1	1630	6	8	24	1750
0	29.3	1	1	1	1	0	1	0	0	0	0	1500	6	9	40	2030
0	29.3	1	1	1	0	1	0	0	1	0	0	1390	7	9	28	1800
0	29.3	1	1	1	0	1	0	0	0	0	1	1510	10	10	22	1640
0	29.3	1	0	1	0	1	0	0	0	0	0	1560	10	10	24	1850
0	29.3	1	1	1	1	1	0	0	0	0	0	1530	10	10	37	2310
0	29.3	1	1	1	1	1	0	0	0	0	0	1290	10	10	42	2080
0	29.3	1	1	1	1	1	0	0	0	0	1	1450	10	10	33	2010
0	29.2	1	1	0	1	1	0	0	0	0	1	1350	10	10	32	1920
0	29.2	1	1	1	1	1	1	0	1	0	1	1400	10	10	26	1650
0	29.2	1	1	1	1	1	0	0	0	0	0	1650	10	10	28	2270
0	29.2	1	1	0	0	1	0	0	1	0	1	1200	10	10	29	1580
0	29.2	1	0	1	0	0	0	0	0	0	0	1630	10	10	7	1550
0	29.2	1	1	1	1	0	0	0	1	0	0	1700	10	10	27	2130
0	29.2	1	1	1	0	1	0	0	1	1	0	1280	10	10	35	1970
0	29.2	1	1	1	0	1	0	0	0	0	0	1530	10	10	25	1750
0	29.2	1	1	1	1	1	0	0	0	0	0	1410	10	10	24	1670
0	29.2	0	1	1	1	0	1	0	0	0	1	1410	10	10	33	1840
0	29.2	0	0	1	0	1	0	0	0	0	0	1500	10	10	24	2499
0	29.2	0	1	0	0	1	0	0	0	0	1	1500	10	10	28	1990
0	29.2	1	1	1	0	0	0	0	1	0	0	1400	9	10	49	2430
0	29.2	1	0	1	1	0	0	0	0	0	0	1440	8	10	49	2480
0	29.2	1	1	1	1	1	0	0	0	0	1	1220	8	9	39	1840
0	29.2	1	1	1	1	1	0	0	0	0	1	1300	10	10	32	1610
0	29.2	1	0	1	1	1	1	0	1	0	0	1360	10	10	42	2200
0	29.2	1	0	1	1	1	0	0	1	0	0	1430	8	10	28	1800
0	29.2	1	1	1	1	1	0	0	0	0	0	1400	8	10	28	1750
0	29.2	1	1	0	1	1	0	0	1	0	0	1550	8	9	32	1890
0	29.2	1	1	1	1	1	1	1	0	0	1	1320	10	10	47	2260
0	29.2	1	1	1	1	1	0	0	0	0	1	1300	10	10	32	1610
0	29.2	1	0	1	1	1	1	0	1	0	0	1360	10	10	40	2200
0	29.2	1	1	1	1	1	0	0	0	0	0	1890	8	10	22	2170
0	29.2	1	1	1	1	1	0	0	0	1	1	1330	8	10	47	2210
0	29.2	1	1	0	1	1	0	0	0	0	0	1340	7	9	29	1550
0	29.2	1	1	1	0	0	0	0	0	0	0	1300	10	10	44	1940
0	29.2	1	0	1	0	0	0	0	0	0	0	1750	10	10	17	1840
0	29.2	1	1	1	1	1	0	0	1	0	0	1300	10	10	29	1710
0	29.2	1	1	1	1	1	1	0	1	0	0	1100	10	10	51	1880
0	29.2	1	1	1	1	1	0	0	1	0	0	1390	10	10	30	2120
0	29.2	1	1	1	0	0	1	0	1	0	0	1180	10	10	37	1820
0	29.2	1	0	1	1	1	0	0	0	0	0	1370	10	10	9	1280
0	29.2	1	0	1	1	1	0	0	0	0	1	1440	10	10	28	1910
0	29.2	1	0	0	1	1	0	0	1	0	0	1380	10	10	27	1830
0	29.2	1	1	1	1	1	0	0	0	0	1	1330	10	10	27	1680
0	29.2	1	0	1	1	0	0	0	0	0	0	1330	10	10	37	1920
0	29.1	1	1	1	0	0	0	0	0	0	0	1510	10	10	26	1960
0	29.1	1	1	1	1	0	0	0	0	0	1	1470	10	10	34	1800
0	29.1	1	1	1	0	0	0	0	0	0	1	1160	10	10	31	1530
0	29.1	1	1	1	1	1	0	0	0	0	1	990	10	10	39	1510
0	29.1	1	1	1	1	0	1	0	0	0	1	1200	10	10	29	1680
0	29.1	1	1	1	1	1	0	0	1	1	1	1270	10	10	42	1820
0	29.1	1	1	1	0	1	0	0	0	0	1	1120	6	8	39	1840
0	29.1	1	1	0	0	1	0	0	0	0	0	1400	10	10	30	1930
0	29.1	0	1	1	1	0	1	0	0	0	0	1690	10	10	33	2130
0	29.1	1	1	1	1	1	0	0	1	0	0	1360	10	10	28	1730
0	29.1	1	1	1	1	0	0	0	0	0	1	1380	10	10	36	2220
0	29.1	1	1	1	1	1	0	0	0	0	1	1210	8	9	51	1640
0	29.1	1	0	1	1	0	0	0	0	0	0	1270	9	9	36	1820
0	29.1	1	1	0	1	1	1	1	0	0	1	1150	9	10	35	1650
0	29.1	1	1	0	1	1	0	1	1	0	0	900	9	10	61	2140
0	29.1	1	0	1	0	1	0	0	1	0	1	1200	6	8	22	1600
0	29.1	0	1	1	0	1	0	0	1	0	0	1450	8	10	21	1830
0	29.1	1	1	1	1	1	0	0	0	0	1	1050	8	9	52	2150
0	29.1	1	1	1	0	1	0	0	0	0	1	1310	7	9	33	1840
0	29.1	1	1	1	1	1	1	0	0	0	1	740	7	9	53	1670
0	29.1	1	0	1	1	1	0	0	1	0	0	1320	6	9	32	1890
0	29	1	1	1	1	0	0	0	1	0	0	1250	3	7	39	1860
0	29	1	1	1	1	1	0	0	1	0	1	1190	10	10	42	1770
0	29	1	1	1	1	1	0	0	1	0	0	1500	10	10	30	1690
0	29	1	0	0	1	1	0	0	1	0	1	1000	10	10	40	1660
0	29	1	1	1	0	1	0	0	0	0	0	1350	10	10	23	1650
0	29	1	1	1	1	1	0	1	0	0	0	1290	3	4	81	2780
0	29	1	1	0	1	1	0	0	1	0	1	1110	10	10	35	1540
0	29	1	1	1	1	1	0	0	0	0	0	1190	10	10	31	1650
0	29	1	1	1	1	1	0	1	0	0	0	1300	10	10	48	2050
0	29	1	0	1	1	1	0	0	1	0	0	1310	10	10	32	1670
0	29	1	1	1	1	1	1	0	0	0	1	1040	10	10	49	1550
0	29	1	1	0	0	1	0	0	0	0	1	800	10	10	53	1500
0	29	1	1	1	1	1	0	0	1	0	0	1250	10	10	44	2030
0	29	1	1	1	1	1	0	0	0	0	0	1530	10	10	26	1790
0	29	1	1	1	0	1	0	0	0	0	1	1280	10	10	27	1580
0	29	1	1	0	1	1	1	0	1	0	1	880	10	10	46	1680
0	29	1	1	1	1	1	0	0	0	0	0	1250	10	10	45	2190
0	29	1	1	1	1	1	0	0	0	0	1	1140	10	10	31	1530
0	29	1	1	0	1	0	1	0	0	0	0	1450	6	8	42	2310
0	29	1	1	1	1	1	0	1	0	0	0	1250	1	5	62	2170
0	29	1	1	1	0	0	0	0	0	0	0	1290	10	10	35	1810
0	29	1	1	1	1	1	0	0	0	0	0	1110	1	3	45	1770
0	29	1	1	1	0	1	0	0	0	0	0	1470	7	9	28	1700
0	29	1	0	1	0	0	1	0	1	1	0	1590	10	10	23	2150
0	28.6	1	1	1	1	1	1	1	1	0	1	1190	9	10	62	2460
0	28.6	1	1	1	1	1	1	1	0	0	0	1150	9	10	48	2110
0	28.6	1	0	1	0	1	0	0	0	0	0	2080	9	10	8	2030
0	28.6	0	1	0	0	1	0	0	1	0	1	1200	9	10	37	1860
0	28.6	1	1	1	0	1	0	0	0	0	1	1320	9	9	32	1780
0	28.6	0	1	1	1	1	0	0	0	0	1	1150	9	9	37	1640
0	28.6	1	0	1	1	1	0	1	0	0	1	850	9	9	50	1770
0	28.6	1	1	0	0	0	0	0	0	0	1	1170	8	8	36	1740
0	28.6	1	1	1	1	1	1	0	1	0	0	1110	8	9	33	1630
0	28.6	0	1	1	1	1	0	0	1	0	0	1330	10	10	44	2220
0	28.6	1	1	1	0	1	0	0	0	0	0	1430	8	9	44	2530
0	28.6	1	1	0	0	0	0	0	1	0	0	1400	8	9	38	2200
0	28.6	1	1	1	1	1	0	1	0	0	0	1260	8	9	63	2750
0	28.6	0	1	1	1	1	0	0	1	0	0	1210	7	9	35	1680
0	28.6	1	1	1	1	1	1	1	0	0	1	1280	4	8	44	2050
0	28.6	1	0	1	0	1	0	0	0	0	1	1420	10	10	26	1610
0	28.6	1	1	0	1	1	0	0	0	0	1	1330	10	10	36	1830
0	28.6	0	1	1	1	1	0	0	0	0	1	1320	10	10	35	1780
0	28.6	1	1	1	1	1	1	0	0	1	0	1240	10	10	62	2170
0	28.6	1	0	1	0	0	0	0	1	0	1	1080	10	10	45	1700
0	28.6	1	1	0	1	1	0	0	0	0	0	1200	10	10	51	2400
0	28.6	0	0	1	0	0	1	1	1	0	0	2060	10	10	50	3000
0	28.6	0	1	1	1	1	0	0	0	1	1	1360	10	10	31	1700
0	28.6	1	0	1	1	1	0	0	0	0	0	1330	10	10	36	2050
0	28.6	1	1	1	1	1	0	0	0	0	0	1350	10	10	35	1830
0	28.6	0	1	1	0	0	0	0	1	0	0	1360	9	10	28	1650
0	28.6	1	1	0	0	1	1	0	0	0	0	1050	10	10	40	1830
0	28.6	1	0	1	1	1	0	0	1	0	0	1320	10	10	34	1720
0	28.6	1	1	1	0	1	0	0	0	0	1	1320	10	10	24	1630
0	28.6	0	0	0	0	0	1	0	1	0	1	1260	8	10	74	2700
0	28.6	1	1	1	1	1	1	0	0	0	1	1260	9	10	64	2300
0	28.6	1	1	1	1	1	1	0	0	0	1	1220	9	9	40	2070
0	28.6	1	1	1	0	0	0	0	0	0	1	1510	10	10	30	1860
0	28.6	1	1	1	1	1	1	0	1	1	1	1430	9	10	38	2130
0	28.6	1	1	1	1	1	0	0	0	0	1	1300	8	9	31	1640
0	28.6	1	1	1	1	1	0	0	0	0	0	1500	8	9	25	1820
0	28.6	1	0	1	0	1	0	0	0	0	1	1130	8	9	37	1800
0	28.6	1	1	1	1	1	0	0	0	0	0	470	8	9	35	2070
0	28.6	1	1	0	1	1	0	0	0	0	1	1500	9	10	28	1680
0	28.5	1	0	1	0	1	0	0	0	0	0	1470	6	9	25	1800
0	28.5	0	1	0	1	1	1	1	1	0	1	920	4	7	61	1810
0	28.5	1	1	1	1	1	1	0	0	0	0	1140	10	10	56	2170
0	28.5	1	1	0	1	1	0	0	1	0	0	1240	10	10	28	1780
0	28.5	1	0	1	1	1	0	0	0	0	0	1260	10	10	34	1800
0	28.5	1	0	0	1	1	0	0	0	0	0	1290	10	10	31	1930
0	28.5	1	1	1	0	0	0	0	0	0	0	1540	10	10	37	2350
0	28.5	1	1	1	1	1	1	1	0	0	1	1060	10	10	42	1690
0	28.5	1	0	1	1	0	0	0	0	0	0	1330	10	10	35	1650
0	28.5	1	1	1	0	0	0	0	0	0	0	1290	10	10	32	1680
0	28.5	1	1	1	1	1	0	0	0	0	1	1180	9	10	36	1620
0	28.5	1	1	0	1	1	1	0	1	0	1	1020	10	10	50	1640
0	28.5	1	1	1	0	1	0	0	0	0	1	1130	8	9	37	1800
0	28.5	1	0	0	0	1	0	0	1	0	1	1250	10	10	31	1640
0	28.5	1	1	1	0	0	0	0	0	1	0	1250	8	10	35	1890
0	28.5	1	1	1	0	1	0	0	1	0	0	1040	8	8	31	1550
0	28.5	1	0	1	1	1	0	0	0	0	1	1090	8	8	55	1630
0	28.5	1	1	0	1	1	1	0	0	0	1	1180	9	10	34	1620
0	28.5	1	1	1	1	1	0	0	0	0	0	1530	9	10	31	1840
0	28.5	0	1	1	1	1	0	0	0	1	0	1130	9	10	48	2050
0	28.5	1	1	1	1	1	0	0	0	0	1	1100	9	9	42	1650
0	28.5	1	1	1	1	1	1	0	0	0	0	950	9	9	45	1690
0	28.5	0	1	1	1	1	1	0	0	0	1	950	9	9	49	1750
0	28.5	1	1	1	1	1	0	0	0	0	1	1040	9	10	37	1600
0	28.5	1	1	1	1	0	0	1	1	0	1	940	9	10	47	1560
0	28.5	1	1	1	1	1	0	0	0	0	0	1290	9	10	10	1270
0	28.5	1	1	1	1	1	0	0	0	0	0	1100	8	9	43	1710
0	28.5	1	0	1	1	1	0	0	0	0	1	1210	8	9	14	1320
0	28.5	1	1	1	0	0	1	0	0	0	0	1490	8	9	40	2030
0	28.5	1	1	1	0	1	0	0	0	0	1	1340	8	10	24	1700
0	28.5	1	1	1	1	1	0	0	0	1	0	1360	8	9	38	1900
0	28.5	0	1	1	0	1	0	0	0	1	1	1170	8	10	44	1410
0	28.5	1	1	1	0	0	0	0	1	0	0	1310	8	9	9	1300
0	28.5	1	1	1	0	0	0	0	0	0	0	1430	7	8	9	1290
0	28.5	0	0	0	0	0	0	0	0	0	0	1000	6	8	46	1720
0	28.5	1	1	1	1	1	0	0	1	0	1	1370	7	9	41	1910
0	28.4	1	1	1	1	1	1	0	1	0	0	1070	6	9	61	2050
0	28.4	1	1	1	0	0	0	0	0	0	1	1520	6	8	23	1800
0	28.4	1	1	1	1	1	1	0	1	0	1	1110	9	10	49	2000
0	28.4	1	1	1	1	1	1	1	0	0	0	770	5	7	58	1580
0	28.4	0	0	1	1	1	0	0	0	0	0	1230	3	7	41	2010
0	28.4	1	1	1	1	1	0	0	1	0	0	1200	10	10	48	1840
0	28.4	1	1	1	1	1	1	0	0	0	0	1370	8	9	66	2200
0	28.4	1	1	1	0	1	0	0	0	0	0	1340	10	10	44	2180
0	28.4	0	1	0	0	1	0	0	1	1	1	1160	10	10	38	1970
0	28.4	1	0	1	1	1	0	0	0	0	0	1370	10	10	30	1800
0	28.4	0	1	1	1	1	0	0	0	0	0	1230	10	10	32	1700
0	28.4	1	1	1	0	1	1	0	1	0	1	1480	10	10	43	2240
0	28.4	1	0	1	1	1	0	0	0	0	1	1210	10	10	33	1630
0	28.4	1	1	1	1	1	1	0	1	0	0	970	10	10	73	2300
0	28.4	1	1	1	1	1	1	1	1	0	1	1070	10	10	69	2320
0	28.4	1	1	0	1	1	0	0	0	0	0	1370	10	10	36	1910
0	28.4	1	1	1	1	1	0	0	0	1	0	1180	10	10	35	1610
0	28.4	1	1	1	0	1	0	0	0	1	0	1190	10	10	30	1790
0	28.4	1	1	1	0	1	0	1	0	0	0	1220	10	10	36	1790
0	28.4	1	1	1	1	1	0	0	0	0	1	1210	10	10	34	1870
0	28.4	0	1	1	1	1	0	0	1	0	1	920	10	10	39	1340
0	28.4	1	1	0	0	1	0	0	0	0	1	1490	10	10	29	1910
0	28.4	1	1	1	0	1	0	0	0	0	0	1030	10	10	45	1670
0	28.4	1	1	0	1	1	0	0	0	0	0	1200	10	10	33	1650
0	28.4	1	0	1	1	1	0	0	1	1	0	1130	10	10	55	2360
0	28.4	0	1	1	0	1	0	0	0	0	1	1260	10	10	39	1870
0	28.4	1	1	1	1	1	0	1	1	0	0	1000	8	9	56	2020
0	28.4	1	1	1	1	1	1	0	1	0	0	1460	10	10	37	2080
0	28.4	1	1	1	1	0	1	0	0	1	1	1320	10	10	59	2180
0	28.4	1	1	1	1	1	0	0	0	1	1	1030	10	10	42	1750
0	28.4	1	1	1	1	1	0	0	0	0	1	1290	7	9	28	1850
0	28.4	1	0	1	1	1	1	0	1	0	1	950	7	9	41	1650
0	28.4	1	0	1	1	0	1	1	0	0	1	1050	9	10	48	2150
0	28.4	1	0	0	0	0	0	0	0	0	0	1260	9	10	41	1980
0	28.3	1	1	1	1	1	0	0	0	0	0	1230	8	9	33	1760
0	28.3	1	1	1	1	1	0	1	1	0	0	1280	7	9	34	1710
0	28.3	1	1	1	1	1	1	0	0	0	1	1120	5	5	45	1780
0	28.3	0	1	1	1	1	0	0	0	0	1	910	5	8	52	1750
0	28.3	1	1	1	1	1	1	1	0	0	1	1050	4	8	80	2340
0	28.3	1	1	1	1	1	0	0	0	0	1	1040	5	7	56	1750
0	28.3	1	1	1	1	1	0	0	0	0	0	1240	10	10	36	1900
0	28.3	1	1	0	0	1	0	0	0	0	1	1240	10	10	36	1720
0	28.3	1	1	1	1	1	0	0	0	0	0	1630	10	10	30	2440
0	28.3	1	1	1	0	1	0	0	0	0	1	1470	10	10	33	2190
0	28.3	1	1	1	1	1	0	0	0	0	0	1240	10	10	45	1960
0	28.3	1	1	1	1	1	0	1	0	0	1	1230	10	10	32	1720
0	28.3	1	1	1	1	1	0	0	0	0	0	1370	10	10	32	1780
0	28.3	1	1	1	1	0	1	0	0	0	0	1270	1	5	33	1580
0	28.3	1	0	1	1	1	1	0	1	0	0	1210	10	10	36	1720
0	28.3	1	1	1	0	1	0	0	0	0	0	1100	8	9	32	1630
0	28.3	1	1	1	1	1	1	1	1	0	0	1150	2	8	85	2400
0	28.3	1	1	1	1	1	0	0	0	0	0	1300	9	10	35	1920
0	28.3	1	1	1	1	0	0	0	0	0	0	1330	9	9	32	2120
0	28.3	1	0	0	1	1	0	0	0	0	0	1350	8	8	28	1640
0	28.3	1	1	1	1	1	0	0	0	0	1	1400	10	10	11	1470
0	28.3	1	0	1	0	0	0	0	0	0	0	2000	10	10	9	2010
0	28.3	1	1	0	0	1	0	0	0	0	1	1040	8	10	46	1740
0	28.3	0	1	1	1	1	0	0	0	0	1	1380	8	10	33	1840
0	28.3	1	0	1	1	1	1	0	0	0	1	890	10	10	64	1730
0	28.3	1	1	1	1	1	0	0	0	0	1	1400	7	9	38	2170
0	28.3	1	1	1	1	1	0	0	0	0	0	1200	7	9	32	1810
0	28.3	1	1	1	1	1	0	0	1	1	0	1170	7	8	40	1880
0	28.3	1	1	1	1	1	0	0	1	0	0	1300	6	9	27	1650
0	28.3	1	1	1	1	1	0	0	0	0	0	1180	6	8	43	1970
0	28.3	1	1	1	0	1	0	0	0	0	0	1450	6	9	34	1970
0	28.3	1	1	1	1	1	0	0	0	0	1	1000	3	7	61	2030
0	28.3	1	1	0	1	1	0	0	0	0	1	1060	2	4	34	1670
0	28.3	1	0	1	1	1	0	0	0	0	0	1450	10	10	42	2230
0	28.3	1	0	1	0	1	0	0	1	0	0	1200	10	10	35	1770
0	28.3	1	1	1	1	1	0	1	0	0	0	1200	10	10	45	1980
0	28.3	1	1	1	1	1	0	0	0	0	1	1180	10	10	28	1680
0	28.3	1	1	1	0	0	1	0	1	0	1	1270	10	10	48	2010
0	28.3	1	1	0	1	1	0	0	0	0	0	1680	10	10	39	2240
0	28.3	1	1	0	1	1	0	0	0	0	0	1370	10	10	34	1760
0	28.3	1	1	0	1	1	1	0	0	0	0	1430	10	10	35	1900
0	28.3	1	0	1	1	1	0	0	1	0	0	1200	10	10	36	1990
0	28.2	1	1	1	0	1	0	0	0	0	1	1430	10	10	31	2020
0	28.2	1	1	0	0	0	0	0	0	0	1	1150	8	9	32	1480
0	28.2	1	1	1	0	1	0	0	0	0	0	1310	10	10	41	1770
0	28.2	1	1	0	0	1	0	0	0	0	0	1400	9	10	36	1690
0	28.2	1	0	0	1	1	0	0	0	0	1	1300	10	10	29	1690
0	28.2	1	1	1	1	1	1	0	0	0	1	1030	8	9	31	1700
0	28.2	1	1	1	1	1	0	0	0	0	1	1030	8	9	53	1880
0	28.2	1	1	1	0	1	1	0	1	1	0	1400	9	9	31	1810
0	28.2	0	0	0	0	0	0	0	0	0	1	1010	9	9	55	1900
0	28.2	1	1	1	1	1	1	1	0	0	1	950	6	8	58	1890
0	28.2	1	1	1	0	1	0	0	0	0	0	1150	8	9	45	1720
0	28.2	1	1	1	1	1	0	0	0	0	1	1040	9	10	38	1640
0	28.2	1	1	1	0	1	0	0	0	0	0	1250	9	10	34	1780
0	28.2	1	0	1	1	1	0	0	1	0	1	1090	9	10	38	1740
0	28.2	0	1	1	1	0	0	0	0	0	0	1190	9	10	37	1790
0	28.2	1	1	1	0	1	0	0	1	0	1	1170	10	10	44	1660
0	28.2	1	1	1	0	1	0	0	1	1	0	960	8	8	53	1510
0	28.2	1	1	1	1	1	0	0	0	0	1	1280	7	9	34	1860
0	28.2	1	1	0	1	1	1	1	1	0	1	940	7	9	52	1610
0	28.2	1	1	1	0	1	0	0	0	0	1	1050	7	9	41	1800
0	28.2	1	1	1	1	1	0	1	1	1	0	1090	6	8	44	1730
0	28.2	1	1	1	0	0	0	0	0	0	0	1420	6	9	40	2100
0	28.2	1	1	1	0	1	0	0	0	0	1	1200	8	9	38	1720
0	28.2	1	1	1	1	1	0	1	0	0	0	1200	3	8	35	1890
0	28.2	1	1	0	1	1	0	0	1	0	1	1080	2	1	41	1540
0	28.2	1	1	1	1	0	0	0	0	0	1	1400	10	10	43	2330
0	28.2	1	0	1	1	1	0	0	0	0	1	1130	10	10	47	1790
0	28.2	1	1	1	0	0	0	0	1	0	0	1430	10	10	32	1900
0	28.2	1	1	1	1	1	0	0	0	0	0	1080	10	10	37	1720
0	28.2	1	1	1	0	0	0	0	0	0	0	1140	10	10	31	1500
0	28.2	1	1	1	0	0	0	0	0	0	1	1140	10	10	31	1500
0	28.2	1	1	1	1	1	0	0	0	0	0	1200	10	10	33	1900
0	28.2	0	1	0	1	1	0	0	1	0	1	1200	10	10	43	1980
0	28.2	1	1	1	1	0	0	0	0	0	1	1170	10	10	35	1710
0	28.2	0	0	0	0	0	0	0	0	0	1	1330	10	10	40	2290
0	28.2	1	1	1	1	1	1	1	1	0	0	1180	10	10	47	1840
0	28.2	1	1	1	1	1	0	0	0	0	0	1190	10	10	32	1640
0	28.2	1	1	1	1	1	0	0	0	1	1	1160	10	10	43	1860
0	28.2	1	1	1	1	1	0	0	0	0	0	1170	10	10	42	1840
0	28.2	1	1	1	0	1	0	0	0	0	1	1220	10	10	36	1670
0	28.2	1	1	1	1	1	0	0	0	1	0	1290	10	10	35	2220
0	28.1	1	1	1	1	1	0	0	1	0	0	1170	10	10	30	1600
0	28.1	1	0	1	1	1	0	0	0	0	1	1150	10	10	39	1700
0	28.1	1	1	0	1	1	0	0	0	0	1	1350	9	9	49	2150
0	28.1	1	1	0	1	1	0	0	0	0	1	1150	8	9	41	1560
0	28.1	1	1	1	0	1	0	0	1	0	1	1140	9	10	41	1780
0	28.1	1	1	0	1	0	1	1	0	0	1	1040	5	9	56	2130
1	28.1	1	1	1	0	0	1	0	1	0	1	1440	9	10	49	2140
1	28.1	1	1	1	1	1	1	1	0	0	0	1000	9	10	59	2070
1	28.1	1	1	1	1	1	0	1	0	0	0	1150	9	10	44	1950
1	28.1	1	1	1	0	0	0	0	0	0	0	1300	9	10	36	1840
1	28.1	1	1	0	1	1	0	0	1	0	0	1160	9	9	34	1640
1	28.1	1	1	0	1	1	0	0	0	0	1	1260	9	9	34	1780
1	28.1	1	0	1	1	1	1	0	0	0	1	1050	9	9	45	1730
1	28.1	1	1	1	1	1	0	0	0	0	1	1060	9	10	32	1500
1	28.1	0	1	0	0	1	1	0	0	1	0	1240	8	9	35	1740
1	28.1	1	1	1	1	1	0	1	1	0	0	1250	8	9	56	2050
1	28.1	1	0	1	1	1	1	0	0	0	1	1090	8	10	41	1560
1	28.1	1	1	1	1	1	0	0	0	0	1	1110	8	9	50	1940
1	28.1	1	1	1	1	0	0	0	0	0	0	1230	8	9	25	1510
1	28.1	1	1	1	0	1	0	0	0	0	0	1440	8	10	43	1810
1	28.1	1	1	0	1	1	0	0	1	0	0	1380	7	10	56	2140
1	28.1	1	1	1	1	1	0	0	1	0	0	1060	10	10	65	2090
1	28.1	1	1	1	1	0	1	1	0	0	1	1170	10	10	48	1680
1	28.1	1	1	0	0	0	0	0	1	1	1	1 1360	10	10	40	1770
1	28.1	1	1	1	0	0	0	0	0	0	0	1190	10	10	44	1860
1	28.1	1	1	1	0	1	0	0	1	0	1	1250	10	10	47	2040
1	28.1	1	0	1	1	1	0	0	0	0	0	1200	10	10	48	1860
1	28.1	1	1	1	1	0	1	0	1	1	0	1100	10	10	38	1750
1	28.1	1	1	1	0	0	0	0	0	0	0	1160	10	10	41	1820
1	28.1	1	1	1	1	0	0	0	0	0	1	1130	10	10	43	1800
1	28	1	1	1	1	1	0	0	0	0	0	1240	8	9	45	1960
1	28	1	1	1	1	1	0	0	0	0	0	1150	10	10	34	1870
1	28	0	0	1	1	1	0	0	1	0	1	1110	10	10	42	1760
1	28	1	1	1	1	1	0	0	1	0	0	1190	10	10	37	1770
1	28	1	1	1	1	1	0	0	0	1	0	1070	9	10	52	1810
1	28	1	1	1	1	1	0	0	0	0	0	1340	8	9	10	2020
1	28	1	1	1	1	0	1	0	1	0	0	1050	4	8	54	1690
1	28	1	1	0	1	0	1	0	0	0	1	1340	10	10	36	1990
1	28	1	1	1	1	1	0	0	0	0	1	1260	7	9	50	1860
1	28	1	1	1	1	1	1	0	0	0	1	1190	7	8	50	1800
1	28	0	1	1	1	1	0	0	1	0	1	1000	7	8	38	1610
1	28	1	1	1	1	1	1	0	0	0	1	1330	10	10	40	2290
1	28	1	1	1	0	0	0	0	0	1	0	1150	9	10	51	1950
1	28	1	1	0	1	1	1	0	0	0	0	1160	9	9	34	1640
1	28	1	1	0	1	1	0	0	1	0	0	1260	10	10	34	1780
1	27.6	1	1	1	1	1	0	0	1	0	1	960	10	10	47	1470
1	27.6	1	1	1	1	1	0	0	0	0	1	950	9	10	43	1590
1	27.6	1	1	1	1	1	0	0	0	0	1	1280	9	10	37	1800
1	27.6	1	1	0	0	0	1	1	1	1	1	960	9	10	66	1830
1	27.6	1	1	1	1	1	1	1	1	0	0	1170	9	9	88	3010
1	27.6	1	1	1	1	1	0	1	0	0	1	1000	9	9	57	2150
1	27.6	1	1	1	1	1	0	0	0	1	0	1150	9	9	42	1730
1	27.6	0	1	1	0	1	0	0	1	0	1	1180	8	10	37	1570
1	27.6	1	1	1	0	0	1	1	1	0	1	1130	8	9	49	1900
1	27.6	1	1	1	1	1	0	1	1	0	1	1060	8	9	57	2140
1	27.6	1	1	1	1	1	1	0	1	0	0	1220	8	10	46	1900
1	27.6	1	1	1	1	1	0	0	1	1	0	1060	8	9	34	1770
1	27.6	1	1	0	1	1	1	1	1	1	1	1180	8	9	59	2250
1	27.6	1	0	1	0	1	0	0	1	0	0	1100	7	9	40	1700
1	27.6	0	0	1	1	1	0	0	0	0	1	1220	6	8	29	1630
1	27.6	1	1	1	1	1	0	1	0	0	1	1060	6	9	41	1550
1	27.6	1	0	1	1	0	1	1	0	1	1	1150	4	8	54	1960
1	27.6	1	1	1	0	1	0	0	0	0	0	1010	10	10	29	1420
1	27.6	1	1	1	1	1	0	1	1	0	1	1000	10	10	64	1980
1	27.6	1	1	1	1	0	0	1	1	0	1	1280	8	10	53	2120
1	27.6	1	0	1	0	1	1	1	1	0	0	1430	10	10	64	2960
1	27.6	1	1	1	1	1	0	0	0	0	0	1170	10	10	35	1640
1	27.6	1	1	1	1	1	0	0	0	0	0	1200	10	10	35	1660
1	27.6	1	0	1	1	1	0	1	0	1	0	1170	10	10	34	1700
1	27.6	1	1	1	1	1	0	0	0	1	1	1090	8	10	19	1310
1	27.6	1	1	1	1	1	0	0	1	0	0	1210	10	10	41	1920
1	27.6	1	1	1	1	1	1	0	0	0	1	1150	10	10	47	2040
1	27.6	1	1	1	0	1	0	1	0	0	0	1090	10	10	50	1870
1	27.6	0	1	1	1	1	0	0	0	1	0	1100	10	10	53	2230
1	27.6	1	1	1	1	0	0	1	1	1	0	1180	10	10	75	2810
1	27.6	1	1	0	1	1	0	0	1	0	0	1070	10	10	49	1890
1	27.6	1	1	1	0	0	1	0	1	0	1	1120	8	9	14	1780
1	27.6	1	1	1	1	1	0	0	1	0	0	980	8	8	52	1640
1	27.6	1	1	1	0	1	1	0	0	0	0	1270	10	10	37	1840
1	27.6	1	1	0	1	1	0	0	1	1	0	1210	10	10	41	1920
1	27.5	1	0	1	1	1	1	0	1	0	0	1150	9	9	46	2200
1	27.5	1	1	1	1	1	1	0	1	0	0	1150	9	10	41	1920
1	27.5	1	1	1	1	1	0	1	0	0	0	1170	9	9	64	2380
1	27.5	1	1	1	1	1	0	0	0	0	0	1090	5	8	52	1740
1	27.5	1	1	0	1	1	1	1	1	0	0	1060	9	10	78	2570
1	27.5	1	0	1	1	1	0	0	1	0	1	1050	8	9	40	1630
1	27.5	1	1	1	1	1	0	0	1	1	0	1210	8	9	38	2000
1	27.5	0	1	1	1	1	0	0	1	0	0	1080	8	9	38	1650
1	27.5	1	1	1	1	0	1	1	1	0	0	990	9	9	64	1860
1	27.5	0	1	1	0	0	0	0	0	0	1	2140	8	9	25	2340
1	27.5	1	1	1	1	1	0	0	0	0	1	1160	8	8	38	1750
1	27.5	1	0	1	1	1	1	1	0	0	0	1290	8	9	47	2160
1	27.5	1	1	1	1	1	0	0	1	1	0	1100	8	9	45	1880
1	27.5	1	1	0	1	1	1	1	0	1	0	970	8	9	54	1800
1	27.5	1	1	1	1	1	0	0	1	0	0	850	7	8	54	1620
1	27.5	1	1	1	1	1	0	1	1	0	0	1070	7	8	60	1960
1	27.5	1	1	1	0	0	1	1	1	0	0	1520	6	9	55	2530
1	27.5	1	1	1	1	1	1	1	1	0	0	900	5	8	52	1640
1	27.5	1	1	1	1	1	1	1	1	0	0	1100	3	7	56	1990
1	27.5	1	1	1	1	1	1	1	1	0	0	1000	3	5	58	2300
1	27.5	1	1	0	1	1	1	1	1	0	1	950	10	10	51	1630
1	27.5	1	0	1	1	1	0	0	1	0	0	1720	10	10	21	2070
1	27.5	1	1	0	0	1	0	0	0	0	1	960	10	10	45	1700
1	27.5	0	1	1	0	1	0	0	0	0	1	1350	10	10	18	1530
1	27.5	1	1	1	1	1	0	1	0	0	1	970	10	10	40	1600
1	27.5	1	1	1	1	1	0	0	0	0	0	1200	10	10	39	1730
1	27.5	1	1	1	1	1	0	1	0	0	1	1170	10	10	39	2110
1	27.5	1	1	1	1	1	1	1	1	0	0	900	10	10	67	2320
1	27.4	1	1	0	1	1	1	0	0	0	0	1120	8	9	40	1670
1	27.4	1	1	1	1	0	0	0	1	0	0	1100	3	7	55	1990
1	27.4	1	1	1	1	1	0	0	0	0	1	1160	8	8	38	1750
1	27.4	1	0	1	1	1	1	1	0	0	0	1290	8	9	47	2160
1	27.4	1	1	1	0	1	0	0	1	0	1	780	8	9	65	1750
1	27.4	1	1	1	1	1	0	0	0	0	1	1280	10	10	39	1920
1	27.4	1	1	0	1	1	0	0	0	0	1	1150	9	10	42	1800
1	27.4	1	1	0	1	1	1	1	0	0	0	1080	9	10	54	2230
1	27.4	1	1	1	0	0	0	0	1	0	0	1130	9	10	45	2000
1	27.4	1	1	1	1	1	0	0	0	0	0	1030	8	9	47	1600
1	27.4	0	1	0	1	1	0	0	1	0	0	1560	3	7	61	2250
1	27.4	1	1	1	1	1	0	0	1	0	0	1300	10	10	25	1770
1	27.4	1	1	1	0	1	1	1	1	0	0	1200	10	10	48	2220
1	27.4	1	1	1	1	1	1	0	1	0	1	1140	10	10	38	1840
1	27.4	1	1	1	1	1	1	0	1	0	1	1110	5	8	61	2100
1	27.4	1	1	0	0	1	0	0	1	0	1	1370	8	10	48	1930
1	27.4	1	1	1	0	0	0	0	1	0	0	1130	9	10	45	2000
1	27.4	1	1	1	1	1	0	1	1	0	0	1300	10	10	68	2530
1	27.4	1	1	0	0	0	0	0	0	0	0	1150	8	9	26	1250
1	27.4	1	1	1	1	1	0	0	1	0	1	980	10	10	90	2220
1	27.4	1	1	1	1	1	0	0	1	0	1	1100	10	10	60	2270
1	27.4	1	1	0	1	1	0	0	0	0	0	1000	9	9	50	1680
1	27.4	1	1	1	1	1	0	0	0	0	1	1170	8	9	49	1770
1	27.4	1	1	1	1	1	0	1	0	0	0	1400	10	10	41	2210
1	27.4	1	1	1	1	1	0	0	0	0	0	1040	9	10	48	1760
1	27.4	1	1	1	1	1	0	0	0	0	0	1100	9	9	45	1710
1	27.4	1	1	1	1	1	1	1	0	0	0	1050	9	9	55	1950
1	27.3	1	1	1	1	1	0	0	0	0	0	1170	9	10	39	2030
1	27.3	1	1	1	1	1	0	0	1	1	1	1000	8	10	44	1780
1	27.3	0	1	0	0	0	0	0	0	0	0	1200	8	9	47	2000
1	27.3	1	1	1	1	1	0	0	1	0	1	1150	8	9	56	2150
1	27.3	1	1	1	1	0	0	0	1	0	0	1050	5	9	47	1770
1	27.3	1	1	1	1	1	1	0	1	0	0	1110	9	9	51	1870
1	27.3	1	1	1	1	1	0	0	0	1	0	1070	7	8	29	1410
1	27.3	1	1	0	0	1	0	0	1	0	0	930	7	8	41	1680
1	27.3	1	1	1	1	1	1	0	0	0	1	1180	8	8	90	3100
1	27.3	1	1	1	1	1	1	0	0	0	0	1370	8	8	38	1940
1	27.3	1	1	1	1	1	1	0	0	0	0	1140	7	9	44	1700
1	27.3	1	1	1	1	1	0	1	0	0	1	1100	3	9	54	1930
1	27.3	1	1	1	1	1	0	0	0	0	0	1000	8	9	54	1940
1	27.3	1	1	1	1	1	0	0	0	0	1	940	8	9	60	1770
1	27.3	1	1	1	1	1	1	0	1	0	0	1080	8	9	45	1650
1	27.3	1	1	1	0	1	1	0	0	0	0	1210	8	9	32	1840
1	27.3	1	1	1	1	1	0	0	0	0	0	1000	6	9	33	1840
1	27.3	1	1	1	1	1	1	1	1	0	0	1080	6	8	75	2520
1	27.2	0	0	1	0	0	0	0	0	0	0	1190	5	7	48	1900
1	27.2	1	1	0	1	1	1	0	1	0	0	1220	8	9	76	2600
1	27.2	1	1	0	1	1	1	0	0	0	1	1030	1	7	68	1960
1	27.2	1	1	1	0	1	0	0	1	0	1	1080	6	9	58	1900
1	27.2	1	1	0	0	1	0	0	0	0	0	1070	8	9	56	2470
1	27.2	1	1	1	1	1	0	0	1	0	1	990	10	10	55	2160
1	27.3	1	1	1	1	1	1	1	0	0	0	1110	10	10	61	1900
1	27.3	1	1	1	1	1	1	1	0	0	1	1030	8	9	31	1400
1	27.3	1	1	1	1	1	0	0	1	0	0	1030	8	9	52	2140
1	27.3	1	1	1	1	1	1	0	1	0	0	1050	10	10	52	1850
1	27.1	1	1	1	1	0	0	0	0	0	0	1300	10	10	49	1960
1	27.1	0	1	1	0	0	0	0	1	0	0	1080	6	9	55	2250
1	27.1	1	1	1	0	1	0	0	0	0	0	1060	8	9	19	1290
1	27.1	1	1	1	1	1	0	0	0	0	1	1130	10	10	19	1350
1	27.1	1	0	1	1	1	1	1	1	0	0	1010	8	10	73	2160
1	27.1	1	1	1	0	1	1	0	0	0	1	950	5	9	54	1680
1	27.1	1	1	0	1	1	0	0	0	0	0	1000	8	9	52	2370
1	27.1	1	1	1	1	1	0	0	0	0	0	1220	8	9	47	2220
1	27.1	1	1	1	1	1	0	0	0	0	0	1080	8	9	36	1850
1	27.1	1	0	1	1	1	1	0	1	0	1	940	6	9	50	1760
1	27	1	1	1	1	1	1	1	1	0	0	990	6	8	59	1790
1	27	1	1	1	0	1	0	0	1	0	0	1150	9	10	40	1860
1	27	1	1	1	1	1	1	0	1	1	1	1050	10	10	48	1900
1	27	1	1	1	1	1	0	1	0	0	0	960	3	7	63	2110
1	27	1	1	0	1	1	0	0	1	0	0	950	8	9	14	1060
1	27	1	1	1	1	1	0	0	0	0	0	1150	8	8	49	1890
1	26.6	1	1	1	1	1	0	0	0	1	1	980	6	8	51	2050
1	26.6	1	1	1	1	1	1	1	1	0	0	990	6	8	79	2220
1	26.6	1	1	1	1	1	1	1	1	0	1	750	10	10	84	2250
1	26.6	1	0	1	1	1	1	0	1	0	0	680	8	9	52	1200
1	26.6	1	1	1	1	1	1	1	1	0	0	1310	2	6	68	2700
1	26.6	1	1	1	1	0	1	1	0	0	0	1090	6	8	70	2290
1	26.6	1	1	1	1	1	1	0	1	0	0	1310	2	6	68	2700
1	26.6	1	1	1	1	0	1	1	0	0	0	1090	6	8	64	2290
1	26.6	1	1	1	1	1	0	0	0	0	0	980	8	8	51	1800
1	26.6	1	1	0	1	1	1	0	1	0	1	1000	8	8	38	1590
1	26.6	1	1	1	0	1	1	0	0	0	0	950	8	9	60	2610
1	26.6	1	1	1	0	1	0	0	1	0	0	1370	8	9	60	2610
1	26.6	0	1	0	1	1	1	1	1	0	1	920	3	9	32	1200
1	26.6	1	1	0	1	1	0	1	1	0	0	1010	8	8	46	1610
1	26.6	1	1	1	1	1	0	0	0	0	0	1080	6	8	44	1760
1	26.5	1	1	0	1	1	0	0	0	1	1	650	7	9	53	1580
1	26.5	1	0	1	0	1	0	1	0	0	0	1070	7	9	49	1810
1	26.5	1	1	1	1	1	1	1	0	0	0	1130	5	8	69	2790
1	26.5	1	1	1	1	1	1	1	1	0	1	1000	2	3	53	1860
1	26.5	1	1	1	1	1	1	1	0	0	0	1090	10	10	48	1820
1	26.5	1	1	1	1	1	0	0	0	0	1	920	8	8	55	2100
1	26.5	1	1	1	0	1	1	0	0	1	1	930	8	8	55	1900
1	26.5	1	1	1	1	1	0	0	1	0	0	880	10	10	27	1070
1	26.5	1	1	1	1	1	1	1	1	0	0	1060	7	8	65	2350
1	26.4	0	1	0	0	0	0	0	0	0	1	1070	10	10	48	1590
1	26.4	1	1	1	0	1	1	0	1	0	0	860	3	7	56	1400
1	26.4	1	1	1	1	1	0	1	1	0	1	930	8	10	57	1920
1	26.4	1	1	1	0	1	1	0	1	0	0	970	7	8	20	1050
1	26.4	1	1	1	1	1	0	0	1	1	0	900	8	9	48	1740
1	26.4	1	1	1	1	1	1	0	1	0	1	900	10	10	79	1730
1	26.4	1	1	0	1	0	0	0	0	0	0	1090	8	8	43	1470
1	26.4	1	1	1	0	1	1	0	1	0	0	1100	8	8	59	2360
1	26.4	1	1	1	1	1	1	1	1	0	0	850	1	6	21	1090
1	26.4	1	1	1	1	1	0	1	1	1	0	800	8	10	69	1760
1	26.3	1	1	1	1	1	1	0	1	0	1	1070	5	7	41	1630
1	26.3	1	1	1	1	1	0	1	0	1	0	920	8	9	60	1600
1	26.3	1	1	1	1	1	1	0	1	0	0	1100	2	4	60	1890
1	26.3	1	1	1	1	1	1	0	1	0	1	820	8	9	61	1360
1	26.3	1	1	1	1	1	1	0	1	0	1	940	8	9	61	1600
1	26.3	1	1	1	1	1	0	1	1	1	0	1100	8	9	43	1880
1	26.3	1	1	1	1	1	1	0	1	0	0	970	6	7	69	2120
1	26.3	1	1	1	1	1	1	0	1	0	0	960	8	9	16	1050
1	26.3	1	1	1	1	1	1	1	1	0	0	830	6	8	90	3070
1	26.3	1	1	1	1	1	1	0	1	0	0	960	6	8	16	1050
1	26.2	1	1	1	1	1	1	0	1	1	0	1010	10	10	26	1270
1	26.2	1	1	1	1	1	0	0	1	0	0	1060	8	10	50	1660
1	26.2	1	1	1	1	1	1	0	1	0	1	890	2	6	81	2250
1	26.2	1	1	1	1	1	1	1	0	0	0	970	6	10	60	1730
1	26.2	1	1	1	1	1	1	0	1	0	0	850	5	8	89	2560
1	26.2	1	1	1	0	1	1	1	1	1	0	1030	2	9	74	1990
1	26.2	1	1	1	1	1	1	0	0	0	0	910	7	9	23	1180
1	26.2	1	1	1	1	1	0	1	0	0	0	890	8	10	76	2110
1	26.2	1	1	1	1	1	0	0	1	0	0	1200	10	10	51	2100
1	26.2	1	1	1	1	1	0	0	1	0	0	800	8	9	67	2000
1	26.1	1	1	1	1	1	0	1	0	0	1	950	8	8	65	1860
1	26.1	1	1	1	1	1	1	1	1	0	1	910	7	9	74	1930
1	26.1	1	1	0	0	1	0	0	0	0	1	910	2	7	73	1760
1	26.1	1	1	1	1	0	1	0	1	0	0	960	7	9	66	2050
1	26.1	1	1	1	1	1	1	1	0	0	0	980	7	9	78	2480
1	26	1	1	0	1	1	0	1	0	0	1	800	6	8	77	1960
1	26	1	0	1	1	1	1	1	1	0	0	800	7	8	57	1450
1	26	1	1	1	1	1	1	0	1	0	0	760	8	8	62	1760
1	26	0	0	0	0	1	0	0	0	0	0	1000	6	8	13	1150
1	25.6	1	1	1	1	1	1	1	0	1	1	750	7	8	68	1750
1	25.6	1	1	1	0	0	0	0	1	0	0	1000	1	1	69	2100
1	25.6	1	1	1	1	1	1	1	1	0	0	700	10	10	82	1810
1	25.6	1	1	1	1	1	1	0	1	1	0	840	9	10	50	1340
1	25.6	1	1	1	1	1	1	1	1	0	0	940	8	9	82	2450
1	25.6	1	1	1	1	1	1	0	1	1	1	820	8	9	82	2160
1	25.6	1	1	1	1	1	1	1	1	1	0	780	8	9	82	1870
1	25.6	1	1	1	0	1	0	1	0	0	0	790	8	9	118	3640
1	25.6	1	1	1	1	1	1	1	1	0	1	890	8	9	96	2560
1	25.6	1	1	1	1	1	1	1	0	0	0	960	6	7	61	1880
1	25.6	1	1	1	1	1	1	0	1	0	1	950	6	9	62	2000
1	25.6	1	1	1	1	1	1	0	1	0	1	700	9	9	63	1440
1	25.5	1	1	1	0	1	1	0	0	0	1	750	4	7	63	1870
1	25.5	1	1	1	1	1	1	0	1	0	1	850	5	8	71	1890
1	25.5	1	1	1	1	1	1	0	1	0	0	900	8	9	56	1820
1	25.5	1	1	0	1	1	1	1	1	0	0	860	3	7	66	1620
1	25.5	1	1	1	1	1	1	0	1	0	1	740	8	9	69	1680
1	25.5	1	1	1	1	1	1	1	1	0	0	850	7	9	67	1770
1	25.5	1	1	0	1	1	1	1	1	0	0	810	5	6	65	2140
1	25.5	1	1	1	1	1	0	1	0	0	0	780	6	8	64	1480
1	25.5	1	1	1	1	1	1	0	1	0	0	860	8	8	47	1280
1	25.5	1	1	1	1	1	1	1	1	0	0	870	6	8	82	2230
1	25.4	1	1	1	1	1	1	1	1	0	0	770	5	8	52	1240
1	25.4	1	1	1	1	1	0	1	1	1	0	840	6	7	84	2150
1	25.4	1	1	1	1	1	1	0	0	0	0	780	9	9	74	1760
1	25.4	1	1	1	1	1	1	1	1	0	1	700	8	9	80	2000
1	25.4	1	0	1	1	1	1	1	1	0	0	700	8	9	82	2350
1	25.4	1	1	1	1	1	1	1	1	1	0	700	6	9	66	1870
1	25.4	1	1	0	1	1	1	1	1	0	0	730	4	8	74	1870
1	25.4	1	1	1	0	1	0	0	1	0	1	940	1	2	64	1820
0=EP 1=EP		1=Yes 0=NO									1=Girl 0=Bor
